# Supplementary material for: Effects of rheumatoid arthritis associated transcriptional changes on osteoclast differentiation network in the synovium
Source: PeerJ. 2018 Oct 11;6:e5743. doi: 10.7717/peerj.5743 (PMC6186409; doi:10.7717/peerj.5743)
Supplement: Supplemental Information 1 — The highlighted GOMF terms were combined to identify the proteins that bind to DNA. In this table, each row signifies a particular GOMF term. The GO term name along with the GO term identifier is listed in column B. The “Count” in column C denotes the number of genes corresponding to the network proteins which belong to the GOMF term. The Entrez ID of these genes are provided in column D. The parameter in column E represents the percentage of network genes that are part of the GOMF term. “List Total” denotes the total number of network genes. “Population Total” represents the total number of genes that belong to the GOMF DIRECT category of the GO database. “Population Hits” signifies the number of the “Population Total” genes which are part of the GOMF term. The “Fold.Enrichment” column is the proportion of “Count”/“List Total” to “Population Hits”/ “Population Total.” The “PValue” is the EASE score which represents the significance of obtaining “count” genes in the “List Total” for the given GOMF term which has “Population Hits” genes in the background “Population Total.” The columns termed as “Bonferroni,” “Benjamini” and “FDR” represent the adjusted Pvalue to control the effect of multiple testing. The table also includes the information about the differentially regulated genes that belong to each of the GOMF term. [file peerj-06-5743-s001.xlsx]

## Sheet: odfn
Category	Term	Count	Genes	Percent of List genes in the count	List.Total	Pop.Total	Pop.Hits	Fold.Enrichment	PValue	Bonferroni	Benjamini	FDR	upgenes	# upgenes	downgenes	# downgenes
GOTERM_MF_DIRECT	GO:0005515~protein binding	405	6774, 10891, 6772, 10892, 6773, 8887, 940, 330, 5371, 331, 10617, 3480, 10616, 2950, 8737, 2207, 8878, 602, 23647, 8874, 1326, 6885, 207, 8115, 939, 409, 408, 7341, 6776, 6778, 2022, 2212, 7204, 1435, 8439, 1432, 8764, 921, 1843, 7334, 7335, 919, 1445, 329, 916, 80854, 5335, 5336, 613, 10746, 8844, 843, 841, 6597, 7249, 8841, 10758, 572, 51135, 10657, 5925, 834, 3394, 8061, 2260, 6196, 2889, 6197…	95.5189	424	16881	8785	1.83546	1.56871e-90	1.04633e-87	1.04633e-87	2.35042e-87	6772, 6773, 940, 330, 2207, 939, 2212, 1445, 916, 5336, 841, 834, 3394, 2885, 6195, 27040, 1794, 29760, 3635, 3587, 3560, 6850, 3455, 1540, 3557, 55824, 1535, 2533, 2335, 3717, 3937, 3932, 5771, 3702, 653361, 4067, 4068, 7535, 4689, 4688, 64127, 472, 5966, 5579, 5778, 7305, 7128, 5594, 355, 5293	50	1326, 10758, 2260, 868, 2872, 10040, 467, 23710, 1634, 2066, 2065, 8976, 2908, 3667, 3725, 3726, 4792, 4609, 7042, 7049, 7048, 2308, 2309, 4155, 4088, 4133, 4137, 10253, 57162, 8660, 5781, 1956, 367, 5468, 351	35
GOTERM_MF_DIRECT	GO:0019901~protein kinase binding	73	153090, 6774, 148022, 4205, 940, 5062, 2475, 1386, 8878, 253260, 572, 5580, 5159, 4217, 5747, 5606, 4214, 11140, 5604, 8874, 5609, 5170, 64127, 3551, 3611, 5608, 1759, 3717, 6197, 5590, 2885, 8631, 8826, 4088, 5879, 4086, 1956, 5970, 2932, 1785, 8651, 27040, 6188, 3315, 1499, 7189, 5801, 7187, 7186, 6850, 3455, 1540, 10040, 5728, 57506, 10253, 94, 4137, 2309, 5566, 9564, 5058, 916, 8660, 79109, 7…	17.217	424	16881	376	7.72978	4.55886e-43	3.04076e-40	1.52038e-40	6.83059e-40	940, 64127, 3717, 2885, 27040, 6850, 3455, 1540, 916, 3932, 5771	11	4088, 1956, 10040, 10253, 4137, 2309, 8660	7
GOTERM_MF_DIRECT	GO:0004672~protein kinase activity	68	1147, 5894, 5579, 9344, 7297, 5062, 2475, 8569, 6416, 8737, 5584, 51135, 5580, 4217, 5601, 5602, 2064, 5747, 5600, 2065, 5605, 5606, 673, 5588, 9252, 4214, 5603, 4215, 4216, 5604, 5609, 5170, 3551, 6885, 1326, 3611, 5608, 25, 207, 11184, 3717, 6196, 6197, 5979, 6198, 5590, 10000, 6195, 7867, 1457, 1432, 1956, 2932, 9261, 5610, 2872, 6850, 369, 7046, 4233, 6714, 51701, 5156, 5058, 29110, 10188, 10…	16.0377	424	16881	359	7.54131	2.6373e-39	1.75908e-36	5.86361e-37	3.9515e-36	5579, 3717, 6195, 6850	4	2065, 1326, 1956, 2872	4
GOTERM_MF_DIRECT	GO:0004674~protein serine/threonine kinase activity	63	5063, 5579, 5894, 9344, 8767, 5062, 2475, 8569, 8737, 8878, 5584, 51135, 5580, 4217, 5600, 5605, 9252, 5588, 673, 5606, 4214, 5603, 5604, 5170, 3551, 6885, 1326, 3611, 5608, 207, 11184, 6196, 6197, 5590, 10000, 472, 5595, 8986, 7204, 5594, 6195, 7867, 1457, 5599, 1432, 9261, 2932, 2931, 5610, 2872, 6850, 369, 7046, 51701, 94, 2081, 5566, 5058, 29110, 5290, 613, 10188, 10746	14.8585	424	16881	376	6.67091	4.00565e-33	2.67177e-30	6.67942e-31	6.00171e-30	5579, 472, 5594, 6195, 6850	5	1326, 2872	2
GOTERM_MF_DIRECT	GO:0031625~ubiquitin protein ligase binding	56	843, 81631, 841, 10891, 5371, 23710, 8737, 8878, 6923, 672, 4193, 5925, 7133, 3716, 409, 408, 8454, 8453, 7341, 4088, 4792, 11337, 4087, 84557, 8554, 8517, 1956, 5970, 10273, 2932, 7415, 1026, 8764, 7189, 7188, 7187, 7186, 10010, 7334, 7335, 11345, 4804, 7185, 4055, 4092, 4091, 958, 51701, 2308, 55072, 5566, 51588, 7157, 8915, 10188, 4067	13.2075	424	16881	287	7.76852	6.55912e-33	4.37493e-30	8.74986e-31	9.8276e-30	841, 4067	2	23710, 4088, 4792, 1956, 2308	5
GOTERM_MF_DIRECT	GO:0019899~enzyme binding	57	3725, 5894, 6772, 4851, 2099, 8841, 3727, 5580, 5159, 672, 5609, 64127, 3690, 4193, 1385, 6256, 207, 409, 124056, 3310, 5879, 4792, 7204, 8554, 5599, 23054, 1432, 1956, 10273, 1785, 6188, 1499, 7040, 8648, 7186, 6908, 367, 958, 6714, 5728, 2081, 4137, 3159, 3014, 5468, 7157, 4486, 351, 1398, 2280, 8915, 3065, 2534, 613, 5770, 3066, 4067	13.4434	424	16881	333	6.81495	2.11107e-30	1.40808e-27	2.34681e-28	3.16304e-27	6772, 64127, 4067	3	3725, 4792, 1956, 367, 4137, 5468, 351	7
GOTERM_MF_DIRECT	GO:0042802~identical protein binding	82	3725, 153090, 841, 6774, 5894, 6772, 6773, 940, 8767, 2335, 331, 2099, 5062, 3480, 4615, 8772, 3674, 8737, 8878, 10657, 9958, 2064, 2065, 150684, 673, 23647, 3690, 4193, 5925, 1385, 1759, 207, 6502, 8115, 2260, 6198, 7305, 2885, 7128, 124056, 4088, 2113, 6778, 4790, 4792, 4086, 2057, 5594, 3661, 1956, 5970, 7415, 81858, 3315, 7189, 7188, 7186, 3320, 919, 29109, 9479, 7185, 8717, 4055, 4091, 7043,…	19.3396	424	16881	749	4.35877	7.37652e-30	4.92014e-27	7.02877e-28	1.10523e-26	841, 6772, 6773, 940, 2335, 7305, 2885, 7128, 5594, 1445, 355, 3932	12	3725, 2065, 2260, 4088, 4792, 1956, 5468, 351, 467	9
GOTERM_MF_DIRECT	GO:0004713~protein tyrosine kinase activity	36	7535, 1956, 7297, 6416, 3480, 6850, 3320, 4233, 5159, 2066, 1445, 5747, 6714, 2064, 2065, 5605, 5606, 5604, 11140, 5609, 3815, 25, 5608, 3716, 4486, 3717, 2260, 5979, 2534, 613, 6776, 10188, 2185, 3643, 3932, 4067	8.49057	424	16881	133	10.7766	3.46132e-26	2.3087e-23	2.88588e-24	5.18614e-23	7535, 6850, 1445, 3717, 3932, 4067	6	1956, 2066, 2065, 2260	4
GOTERM_MF_DIRECT	GO:0005524~ATP binding	110	7535, 9344, 7297, 3480, 6416, 8737, 5159, 4217, 5747, 4214, 9252, 673, 4215, 4216, 5170, 64127, 3551, 25, 1326, 6885, 3716, 207, 3717, 10000, 472, 7204, 1457, 1436, 1432, 7415, 5610, 7334, 3320, 7048, 7046, 4233, 1445, 51701, 94, 2081, 5156, 5566, 5058, 613, 10188, 2185, 10746, 3932, 8844, 5063, 1147, 5894, 5579, 6597, 8767, 5062, 2475, 8569, 5584, 51135, 5580, 2066, 5601, 5602, 2064, 2065, 5600,…	25.9434	424	16881	1495	2.92943	1.75085e-25	1.16782e-22	1.29758e-23	2.62332e-22	7535, 64127, 3717, 472, 1436, 1445, 3932, 5579, 6195, 5594, 3702, 6850, 5293, 4067	14	1326, 7048, 2066, 2065, 2260, 1956, 2872	7
GOTERM_MF_DIRECT	GO:0019903~protein phosphatase binding	26	1436, 6774, 1432, 1956, 7415, 1027, 1499, 7187, 7186, 3320, 4233, 4217, 1445, 2064, 5609, 8660, 5468, 3716, 7157, 2885, 8826, 8631, 6778, 3932, 5295, 5296	6.13208	424	16881	63	16.431	4.57541e-24	3.0518e-21	3.0518e-22	6.85539e-21	1436, 1445, 2885, 3932	4	1956, 8660, 5468	3
GOTERM_MF_DIRECT	GO:0016301~kinase activity	43	1457, 8517, 5599, 5894, 8767, 2932, 1027, 5062, 1026, 30011, 11171, 2475, 23118, 9479, 51135, 5601, 1445, 6714, 2064, 8503, 673, 5170, 79109, 23162, 6502, 207, 3717, 6196, 5290, 6197, 5291, 6198, 5979, 5293, 5595, 10454, 613, 10188, 3932, 5295, 5296, 5594, 6195	10.1415	424	16881	241	7.10369	1.32257e-23	8.82155e-21	8.01959e-22	1.98162e-20	1445, 3717, 5293, 3932, 5594, 6195	6		0
GOTERM_MF_DIRECT	GO:0008134~transcription factor binding	46	3725, 8554, 6774, 10891, 2624, 6597, 2033, 2354, 5970, 2099, 8841, 3727, 6188, 3726, 1499, 1050, 1051, 1387, 6908, 367, 602, 5601, 9612, 51701, 9817, 5925, 3159, 6667, 5468, 7157, 5469, 408, 8915, 7341, 3065, 4088, 3066, 2113, 4773, 4790, 2353, 4792, 5295, 4609, 5594, 4087	10.8491	424	16881	284	6.44869	1.86852e-23	1.2463e-20	1.03859e-21	2.79962e-20	5594	1	3725, 2354, 3726, 367, 5468, 4088, 4792, 4609	8
GOTERM_MF_DIRECT	GO:0046934~phosphatidylinositol-4,5-bisphosphate 3-kinase activity	23	2066, 10818, 2064, 2065, 5781, 5156, 1956, 940, 7409, 3815, 8660, 2260, 5290, 5291, 5293, 2549, 2885, 3667, 2534, 3932, 5295, 5296, 5159	5.42453	424	16881	62	14.7696	4.55184e-20	3.03607e-17	2.33544e-18	6.82007e-17	940, 5293, 2885, 3932	4	2066, 2065, 5781, 1956, 8660, 2260, 3667	7
GOTERM_MF_DIRECT	GO:0004871~signal transducer activity	36	8517, 148022, 6774, 10892, 6772, 6773, 8767, 9261, 868, 867, 1499, 7187, 7186, 1387, 3556, 4804, 3554, 8717, 958, 5747, 57506, 9564, 8660, 3611, 2280, 355, 1399, 2549, 5335, 5336, 3667, 6776, 2185, 6778, 4793, 3587	8.49057	424	16881	204	7.02594	1.28577e-19	8.57605e-17	6.12575e-18	1.92648e-16	6772, 6773, 355, 5336, 3587	5	868, 8660, 3667	3
GOTERM_MF_DIRECT	GO:0004715~non-membrane spanning protein tyrosine kinase activity	18	7535, 1445, 5747, 6714, 8767, 7297, 25, 3702, 3716, 5610, 3717, 6850, 2534, 10188, 2185, 4067, 3932, 5580	4.24528	424	16881	46	15.5793	3.80028e-16	2.22156e-13	1.4766e-14	4.996e-13	7535, 1445, 3702, 3717, 6850, 4067, 3932	7		0
GOTERM_MF_DIRECT	GO:0017124~SH3 domain binding	25	153090, 5063, 6452, 4137, 392, 868, 9564, 867, 916, 1785, 25, 3611, 30011, 1793, 2889, 9047, 653361, 2885, 8631, 10040, 1535, 4067, 10657, 6654, 3635	5.89623	424	16881	119	8.36422	1.96486e-15	1.33293e-12	8.32667e-14	2.9976e-12	916, 653361, 2885, 1535, 4067, 3635	6	4137, 868, 10040	3
GOTERM_MF_DIRECT	GO:0005088~Ras guanyl-nucleotide exchange factor activity	24	2066, 10818, 5747, 2903, 2064, 2904, 2065, 5156, 1956, 6464, 3560, 3815, 8660, 3716, 27040, 3717, 2260, 5979, 2885, 3667, 2534, 5786, 6654, 5159	5.66038	424	16881	115	8.30894	9.10072e-15	6.07225e-12	3.57159e-13	1.36446e-11	3560, 27040, 3717, 2885	4	2066, 2065, 1956, 8660, 2260, 3667	6
GOTERM_MF_DIRECT	GO:0005070~SH3/SH2 adaptor activity	18	6714, 6452, 29760, 5781, 392, 940, 27040, 9402, 55824, 1398, 9047, 1399, 2549, 2885, 8631, 10657, 4068, 4690	4.24528	424	16881	56	12.7973	1.75614e-14	1.17002e-11	6.50036e-13	2.6279e-11	29760, 940, 27040, 55824, 2885, 4068	6	5781	1
GOTERM_MF_DIRECT	GO:0004702~receptor signaling protein serine/threonine kinase activity	17	5063, 94, 5605, 4214, 5606, 9344, 5604, 5609, 5058, 5608, 1326, 5062, 7042, 6416, 7048, 7046, 10746	4.00943	424	16881	53	12.7704	1.15872e-13	7.73102e-11	4.06897e-12	1.73661e-10		0	1326, 7042, 7048	3
GOTERM_MF_DIRECT	GO:0043560~insulin receptor substrate binding	10	5290, 3480, 5291, 5590, 5781, 2885, 3643, 5295, 5580, 3717	2.35849	424	16881	11	36.1943	1.88489e-13	1.2574e-10	6.28697e-12	2.82452e-10	2885, 3717	2	5781	1
GOTERM_MF_DIRECT	GO:0032403~protein complex binding	29	153090, 841, 5970, 1027, 1785, 81858, 1026, 6237, 8648, 8772, 7186, 8737, 6921, 10657, 8717, 2908, 1759, 409, 4893, 8453, 8631, 8826, 472, 10454, 10787, 2185, 4792, 4609, 2533	6.83962	424	16881	206	5.60484	3.01133e-13	2.00829e-10	9.56324e-12	4.51128e-10	841, 472, 2533	3	2908, 4792, 4609	3
GOTERM_MF_DIRECT	GO:0044212~transcription regulatory region DNA binding	29	3725, 6774, 5970, 3727, 1499, 1050, 6908, 367, 4780, 4092, 4091, 2066, 9611, 6622, 672, 6256, 1385, 6667, 5468, 7157, 408, 10498, 467, 468, 4088, 3065, 4221, 4790, 2353	6.83962	424	16881	213	5.42064	6.9775e-13	4.65416e-10	2.11553e-11	1.04549e-09		0	3725, 367, 2066, 5468, 467, 4088	6
GOTERM_MF_DIRECT	GO:0005031~tumor necrosis factor-activated receptor activity	12	958, 355, 8792, 3604, 4804, 943, 7133, 8764, 4982, 4055, 7132, 939	2.83019	424	16881	24	19.9068	4.00274e-12	2.66979e-09	1.16078e-10	5.99727e-09	355, 939	2	4982	1
GOTERM_MF_DIRECT	GO:0000978~RNA polymerase II core promoter proximal region sequence-specific DNA binding	35	3725, 3661, 6774, 4205, 6772, 6597, 2354, 5970, 2099, 3727, 3726, 1050, 1051, 6908, 367, 4091, 10538, 2908, 6688, 1385, 6667, 8061, 5469, 4286, 467, 468, 3065, 4088, 3066, 4791, 4773, 2353, 4086, 4609, 4087	8.25472	424	16881	355	3.92529	2.16156e-11	1.44176e-08	6.00733e-10	3.23869e-08	6772	1	3725, 2354, 3726, 367, 2908, 467, 4088, 4609	8
GOTERM_MF_DIRECT	GO:0016303~1-phosphatidylinositol-3-kinase activity	14	10818, 8503, 5781, 8660, 2260, 5290, 5291, 5293, 2549, 2885, 472, 3667, 5295, 5296	3.30189	424	16881	43	12.9626	2.36285e-11	1.57602e-08	6.30407e-10	3.54028e-08	5293, 2885, 472	3	5781, 8660, 2260, 3667	4
GOTERM_MF_DIRECT	GO:0004709~MAP kinase kinase kinase activity	11	4217, 673, 5894, 369, 4214, 4215, 1956, 4216, 6885, 1326, 10746	2.59434	424	16881	22	19.9068	4.34006e-11	2.89482e-08	1.11339e-09	6.50276e-08		0	1956, 1326	2
GOTERM_MF_DIRECT	GO:0004708~MAP kinase kinase activity	9	7867, 5602, 5063, 5605, 1432, 5606, 5604, 5609, 5608	2.12264	424	16881	12	29.8603	6.60019e-11	4.40232e-08	1.63049e-09	9.88914e-08		0		0
GOTERM_MF_DIRECT	GO:0003700~transcription factor activity, sequence-specific DNA binding	60	3725, 6774, 4205, 6772, 4851, 6773, 2099, 3727, 1050, 1051, 1387, 1386, 602, 50943, 10538, 2908, 7409, 6688, 5925, 1385, 6256, 10379, 3394, 8061, 4088, 6776, 2113, 4791, 4790, 6778, 4609, 4086, 4087, 3661, 5971, 2624, 5970, 2354, 867, 1499, 6908, 367, 4780, 4094, 4092, 7182, 4091, 5966, 2309, 3159, 5468, 6667, 7157, 4286, 467, 468, 3065, 4773, 2353, 3665	14.1509	424	16881	961	2.48577	1.45981e-10	9.73693e-08	3.47747e-09	2.18725e-07	6772, 6773, 3394, 5966	4	3725, 2908, 4088, 4609, 2354, 367, 2309, 5468, 467	9
GOTERM_MF_DIRECT	GO:0046982~protein heterodimerization activity	39	3725, 8517, 6655, 1147, 114609, 4205, 5894, 1956, 4851, 5970, 5371, 1499, 7042, 1051, 7040, 1386, 572, 7182, 7043, 2064, 2065, 673, 916, 3551, 6256, 3014, 7157, 5524, 467, 468, 4088, 4790, 2353, 1535, 5295, 6654, 5296, 4086, 4087	9.19811	424	16881	465	3.33921	1.5451e-10	1.03058e-07	3.55374e-09	2.31505e-07	916, 1535	2	3725, 1956, 7042, 2065, 467, 4088	6
GOTERM_MF_DIRECT	GO:0034713~type I transforming growth factor beta receptor binding	8	7040, 2280, 7048, 2022, 4092, 7043, 4091, 4087	1.88679	424	16881	9	35.3899	2.03623e-10	1.35817e-07	4.52722e-09	3.05091e-07		0	7048	1
GOTERM_MF_DIRECT	GO:0043548~phosphatidylinositol 3-kinase binding	10	153090, 3480, 3667, 2534, 3643, 8660, 5295, 3932, 5159, 3717	2.35849	424	16881	19	20.9546	2.64763e-10	1.76597e-07	5.69667e-09	3.96697e-07	3932, 3717	2	3667, 8660	2
GOTERM_MF_DIRECT	GO:0004707~MAP kinase activity	9	5601, 5602, 5599, 5600, 51701, 1432, 5603, 5595, 5594	2.12264	424	16881	14	25.5945	3.83113e-10	2.55536e-07	7.9855e-09	5.74022e-07	5594	1		0
GOTERM_MF_DIRECT	GO:0019900~kinase binding	16	153090, 6714, 8887, 11140, 10273, 5925, 6188, 1499, 1050, 1051, 355, 8915, 7128, 4914, 8717, 5580	3.77358	424	16881	75	8.49358	4.35184e-10	2.90267e-07	8.79598e-09	6.52041e-07	355, 7128	2		0
GOTERM_MF_DIRECT	GO:0004716~receptor signaling protein tyrosine kinase activity	8	2066, 2064, 2065, 6850, 1956, 3815, 3643, 4067	1.88679	424	16881	10	31.8509	6.64111e-10	4.42962e-07	1.30283e-08	9.95045e-07	6850, 4067	2	2066, 2065, 1956	3
GOTERM_MF_DIRECT	GO:0003713~transcription coactivator activity	27	3725, 8554, 23054, 10891, 2033, 6597, 5371, 8202, 3727, 3726, 1499, 1050, 8648, 1387, 1386, 7182, 329, 672, 6256, 5925, 10987, 5469, 10498, 51147, 8915, 4791, 4793	6.36792	424	16881	248	4.33455	7.65217e-10	5.10399e-07	1.45828e-08	1.14653e-06		0	3725, 3726	2
GOTERM_MF_DIRECT	GO:0004714~transmembrane receptor protein tyrosine kinase activity	12	2066, 1436, 3480, 2064, 5979, 2065, 5156, 1956, 3815, 3643, 4914, 4233	2.83019	424	16881	38	12.5727	1.40641e-09	9.38078e-07	2.60577e-08	2.10725e-06	1436	1	2066, 2065, 1956	3
GOTERM_MF_DIRECT	GO:0047485~protein N-terminus binding	17	1457, 9612, 6622, 329, 6597, 5970, 5604, 8202, 7157, 7189, 8648, 7040, 7248, 472, 4221, 3065, 1634	4.00943	424	16881	97	6.97766	2.25693e-09	1.50537e-06	4.06857e-08	3.38158e-06	472	1	1634	1
GOTERM_MF_DIRECT	GO:0031435~mitogen-activated protein kinase kinase kinase binding	9	7189, 153090, 6416, 7186, 7048, 9479, 23162, 998, 5594	2.12264	424	16881	17	21.0778	2.9027e-09	1.9361e-06	5.095e-08	4.34915e-06	5594	1	7048	1
GOTERM_MF_DIRECT	GO:0003682~chromatin binding	33	3725, 5971, 5579, 2624, 4205, 23054, 1956, 2033, 5970, 2099, 8841, 1051, 8648, 1387, 367, 1386, 5966, 4091, 9612, 2308, 3159, 80854, 5468, 7157, 5469, 3065, 4221, 3066, 4791, 4773, 4790, 2353, 4087	7.78302	424	16881	391	3.36023	4.47143e-09	2.98244e-06	7.64729e-08	6.69959e-06	5579, 5966	2	3725, 1956, 367, 2308, 5468	5
GOTERM_MF_DIRECT	GO:0046332~SMAD binding	12	1601, 9958, 2280, 94, 4205, 10273, 7049, 7048, 5371, 7046, 1499, 4087	2.83019	424	16881	43	11.1108	6.00549e-09	4.00565e-06	1.00142e-07	8.9981e-06		0	7049, 7048	2
GOTERM_MF_DIRECT	GO:0001077~transcriptional activator activity, RNA polymerase II core promoter proximal region sequence-specific binding	25	3725, 6774, 2624, 4205, 5970, 2354, 2099, 3726, 1050, 1051, 1386, 367, 10538, 2908, 6688, 1385, 8061, 4286, 468, 4773, 4791, 2353, 4609, 4086, 4087	5.89623	424	16881	236	4.21755	6.38358e-09	4.25784e-06	1.0385e-07	9.56459e-06		0	3725, 2354, 3726, 367, 2908, 4609	6
GOTERM_MF_DIRECT	GO:0004842~ubiquitin-protein transferase activity	29	57154, 10892, 10273, 868, 8945, 867, 330, 331, 81858, 57531, 6500, 7189, 10616, 7188, 23291, 7187, 7186, 7334, 6921, 672, 329, 55072, 9817, 4193, 6502, 64326, 8454, 7128, 83737	6.83962	424	16881	329	3.50941	1.83533e-08	1.22416e-05	2.91468e-07	2.7499e-05	330, 7128	2	868	1
GOTERM_MF_DIRECT	GO:0042169~SH2 domain binding	10	1398, 55824, 6714, 5747, 51701, 8631, 3667, 8878, 3932, 3717	2.35849	424	16881	29	13.7289	2.29727e-08	1.53227e-05	3.56344e-07	3.44202e-05	55824, 3932, 3717	3	3667	1
GOTERM_MF_DIRECT	GO:0005164~tumor necrosis factor receptor binding	10	7189, 7187, 841, 7186, 8772, 356, 6772, 7185, 8717, 8600	2.35849	424	16881	29	13.7289	2.29727e-08	1.53227e-05	3.56344e-07	3.44202e-05	841, 6772, 8600	3		0
GOTERM_MF_DIRECT	GO:0008022~protein C-terminus binding	21	1601, 8554, 1445, 3265, 2064, 6714, 4688, 2033, 5604, 51588, 25, 6667, 1759, 1499, 3717, 10458, 5515, 468, 8915, 3932, 8844	4.95283	424	16881	182	4.59389	3.2418e-08	2.16226e-05	4.91427e-07	4.85723e-05	1445, 4688, 3717, 3932	4		0
GOTERM_MF_DIRECT	GO:0005158~insulin receptor binding	10	3480, 10818, 6714, 5781, 6464, 3667, 5770, 5170, 8660, 5295	2.35849	424	16881	31	12.8431	4.42313e-08	2.95018e-05	6.55606e-07	6.62722e-05		0	5781, 3667, 8660	3
GOTERM_MF_DIRECT	GO:0005068~transmembrane receptor protein tyrosine kinase adaptor activity	7	55824, 10818, 29760, 6464, 9846, 3667, 5295	1.65094	424	16881	10	27.8696	4.60917e-08	3.07427e-05	6.6833e-07	6.90597e-05	55824, 29760	2	3667	1
GOTERM_MF_DIRECT	GO:0000982~transcription factor activity, RNA polymerase II core promoter proximal region sequence-specific binding	9	3725, 10538, 467, 2354, 2113, 2353, 6667, 8061, 3665	2.12264	424	16881	23	15.5793	5.12916e-08	3.42109e-05	7.27904e-07	7.68507e-05		0	3725, 467, 2354	3
GOTERM_MF_DIRECT	GO:0031434~mitogen-activated protein kinase kinase binding	8	153090, 408, 673, 5894, 9344, 9479, 23162, 8844	1.88679	424	16881	16	19.9068	5.5559e-08	3.70572e-05	7.72039e-07	8.32447e-05		0		0
GOTERM_MF_DIRECT	GO:0070411~I-SMAD binding	7	57154, 7046, 4092, 4086, 1499, 4091, 4087	1.65094	424	16881	11	25.336	9.92575e-08	6.62025e-05	1.35112e-06	0.000148719		0		0
GOTERM_MF_DIRECT	GO:0042803~protein homodimerization activity	44	3725, 153090, 3661, 1436, 1435, 8517, 1147, 114609, 6772, 5970, 10273, 7249, 8767, 5371, 7042, 1050, 1051, 7040, 3320, 919, 8878, 50943, 4217, 2066, 7015, 2065, 2081, 3572, 150684, 5156, 3815, 3551, 6667, 2260, 5524, 10498, 2280, 467, 4088, 4790, 2022, 4914, 4086, 4087	10.3774	424	16881	730	2.39973	1.81603e-07	0.000121122	2.42259e-06	0.000272098	1436, 6772	2	3725, 7042, 2066, 2065, 2260, 467, 4088	7
GOTERM_MF_DIRECT	GO:0005114~type II transforming growth factor beta receptor binding	6	7042, 7040, 7049, 2022, 7046, 7043	1.41509	424	16881	7	34.126	1.94434e-07	0.000129679	2.54289e-06	0.000291323		0	7042, 7049	2
GOTERM_MF_DIRECT	GO:0061630~ubiquitin protein ligase activity	20	57162, 57154, 10273, 8945, 868, 4193, 867, 331, 6502, 6500, 5469, 7189, 23291, 64326, 8454, 8453, 7334, 7335, 83737, 998	4.71698	424	16881	187	4.25815	2.49272e-07	0.000166251	3.19739e-06	0.000373487		0	57162, 868	2
GOTERM_MF_DIRECT	GO:0001102~RNA polymerase II activating transcription factor binding	10	3725, 9611, 1387, 2033, 1386, 4088, 5925, 1385, 4780, 1499	2.35849	424	16881	38	10.4773	3.06115e-07	0.000204158	3.85242e-06	0.000458654		0	3725, 4088	2
GOTERM_MF_DIRECT	GO:0050681~androgen receptor binding	10	8554, 8648, 5579, 10891, 672, 6597, 2033, 5925, 8202, 1499	2.35849	424	16881	40	9.95342	4.91175e-07	0.00032756	6.06691e-06	0.000735931	5579	1		0
GOTERM_MF_DIRECT	GO:0000980~RNA polymerase II distal enhancer sequence-specific DNA binding	12	3725, 2624, 6597, 5970, 1386, 3065, 6688, 3066, 4790, 1385, 4780, 5966	2.83019	424	16881	65	7.35022	5.69311e-07	0.000379659	6.90417e-06	0.000853002	5966	1	3725	1
GOTERM_MF_DIRECT	GO:0031996~thioesterase binding	7	7189, 7188, 7187, 7186, 7185, 5879, 998	1.65094	424	16881	14	19.9068	6.05135e-07	0.000403544	7.20756e-06	0.000906677		0		0
GOTERM_MF_DIRECT	GO:0030971~receptor tyrosine kinase binding	10	5335, 5781, 8878, 5770, 868, 867, 5771, 7157, 5296, 4690	2.35849	424	16881	43	9.259	9.47713e-07	0.000631925	1.10898e-05	0.00141996	5771	1	5781, 868	2
GOTERM_MF_DIRECT	GO:0005161~platelet-derived growth factor receptor binding	7	5728, 2081, 5156, 3690, 3554, 4067, 5159	1.65094	424	16881	15	18.5797	9.87265e-07	0.000658289	1.13535e-05	0.00147922	4067	1		0
GOTERM_MF_DIRECT	GO:0043027~cysteine-type endopeptidase inhibitor activity involved in apoptotic process	8	6197, 408, 6622, 329, 330, 331, 939, 6195	1.88679	424	16881	23	13.8482	1.02264e-06	0.000681867	1.15609e-05	0.00153222	330, 939, 6195	3		0
GOTERM_MF_DIRECT	GO:0050431~transforming growth factor beta binding	7	3685, 94, 7049, 7048, 2022, 7046, 7043	1.65094	424	16881	16	17.4185	1.54629e-06	0.00103084	1.71894e-05	0.0023168		0	7049, 7048	2
GOTERM_MF_DIRECT	GO:0001085~RNA polymerase II transcription factor binding	10	4205, 2624, 468, 1387, 367, 2932, 3065, 6688, 7157, 1499	2.35849	424	16881	47	8.471	2.09562e-06	0.0013968	2.29141e-05	0.00313984		0	367	1
GOTERM_MF_DIRECT	GO:0046875~ephrin receptor binding	8	1398, 6714, 2885, 6464, 5770, 2534, 867, 4690	1.88679	424	16881	26	12.2504	2.57104e-06	0.00171342	2.76591e-05	0.00385216	2885	1		0
GOTERM_MF_DIRECT	GO:0051721~protein phosphatase 2A binding	8	153090, 5524, 6198, 2308, 6772, 5770, 207, 7157	1.88679	424	16881	27	11.7966	3.39648e-06	0.00226289	3.59589e-05	0.00508886	6772	1	2308	1
GOTERM_MF_DIRECT	GO:0001047~core promoter binding	11	5971, 2309, 2033, 4851, 3065, 6688, 3066, 5925, 10379, 5469, 50943	2.59434	424	16881	64	6.84298	3.96866e-06	0.0026436	4.13601e-05	0.00594613		0	2309	1
GOTERM_MF_DIRECT	GO:0016874~ligase activity	22	57162, 8554, 57154, 329, 672, 55072, 10273, 8945, 868, 330, 867, 51588, 4193, 331, 57531, 7189, 10616, 64326, 7187, 246330, 7186, 7128	5.18868	424	16881	270	3.24408	4.76872e-06	0.00317569	4.89333e-05	0.00714479	330, 7128	2	57162, 868	2
GOTERM_MF_DIRECT	GO:0005057~receptor signaling protein activity	9	8439, 7305, 5335, 673, 5894, 369, 916, 7046, 4086	2.12264	424	16881	40	8.95808	5.53641e-06	0.00368599	5.59499e-05	0.00829495	7305, 916	2		0
GOTERM_MF_DIRECT	GO:0005168~neurotrophin TRKA receptor binding	5	10818, 5335, 2885, 6464, 5295	1.17925	424	16881	6	33.1781	5.60298e-06	0.00373022	5.57775e-05	0.00839468	2885	1		0
GOTERM_MF_DIRECT	GO:0004712~protein serine/threonine/tyrosine kinase activity	8	6196, 6198, 5605, 5604, 5566, 10188, 207, 6195	1.88679	424	16881	29	10.9831	5.71641e-06	0.00380559	5.60698e-05	0.00856462	6195	1		0
GOTERM_MF_DIRECT	GO:0008013~beta-catenin binding	12	10498, 2308, 2309, 2033, 367, 4088, 2932, 8945, 5663, 2099, 4092, 6500	2.83019	424	16881	82	5.82639	6.07893e-06	0.00404645	5.87614e-05	0.00910774		0	2308, 2309, 367, 4088	4
GOTERM_MF_DIRECT	GO:0048185~activin binding	6	2280, 57154, 94, 7049, 2022, 4092	1.41509	424	16881	12	19.9068	6.60832e-06	0.00439806	6.29661e-05	0.00990086		0	7049	1
GOTERM_MF_DIRECT	GO:0051059~NF-kappaB binding	8	8915, 5970, 2932, 3065, 3066, 8841, 4792, 50943	1.88679	424	16881	30	10.617	7.29645e-06	0.00485492	6.85434e-05	0.0109318		0	4792	1
GOTERM_MF_DIRECT	GO:0042826~histone deacetylase binding	13	9612, 9611, 5599, 4205, 5970, 8841, 6667, 7189, 1051, 3320, 3065, 5879, 50943	3.06604	424	16881	102	5.07429	9.24695e-06	0.00614876	8.56594e-05	0.0138539		0		0
GOTERM_MF_DIRECT	GO:0016922~ligand-dependent nuclear receptor binding	7	9612, 9611, 8648, 10891, 8202, 3727, 5469	1.65094	424	16881	21	13.2712	9.41936e-06	0.00626305	8.60613e-05	0.0141122		0		0
GOTERM_MF_DIRECT	GO:0070412~R-SMAD binding	7	3725, 57154, 4221, 4088, 2353, 4091, 4087	1.65094	424	16881	21	13.2712	9.41936e-06	0.00626305	8.60613e-05	0.0141122		0	3725, 4088	2
GOTERM_MF_DIRECT	GO:0000979~RNA polymerase II core promoter sequence-specific DNA binding	10	1051, 2624, 6908, 6772, 2033, 6688, 6778, 2353, 3665, 4086	2.35849	424	16881	57	6.98486	1.10871e-05	0.00736786	9.99292e-05	0.0166106	6772	1		0
GOTERM_MF_DIRECT	GO:0035257~nuclear hormone receptor binding	7	9611, 8648, 6772, 2033, 8202, 1499, 5469	1.65094	424	16881	22	12.668	1.2679e-05	0.00842128	0.000112753	0.0189954	6772	1		0
GOTERM_MF_DIRECT	GO:0005024~transforming growth factor beta-activated receptor activity	5	94, 7049, 7048, 2022, 7046	1.17925	424	16881	7	28.4383	1.28144e-05	0.00851082	0.000112457	0.0191982		0	7049, 7048	2
GOTERM_MF_DIRECT	GO:0030544~Hsp70 protein binding	8	2280, 2081, 6622, 10273, 64127, 1027, 1385, 6188	1.88679	424	16881	33	9.6518	1.43488e-05	0.00952508	0.000124287	0.0214968	64127	1		0
GOTERM_MF_DIRECT	GO:0005080~protein kinase C binding	9	3685, 6714, 114609, 5579, 3667, 8878, 25, 207, 3315	2.12264	424	16881	46	7.78963	1.64701e-05	0.0109255	0.000140831	0.0246745	5579	1	3667	1
GOTERM_MF_DIRECT	GO:0097110~scaffold protein binding	9	6714, 841, 4846, 1147, 5605, 5595, 3551, 4193, 6885	2.12264	424	16881	48	7.46506	2.27979e-05	0.0150913	0.000192467	0.0341529	841	1		0
GOTERM_MF_DIRECT	GO:0005159~insulin-like growth factor receptor binding	6	408, 6464, 3667, 3643, 8651, 5295	1.41509	424	16881	15	15.9255	2.35435e-05	0.015581	0.000196277	0.0352696		0	3667	1
GOTERM_MF_DIRECT	GO:0043130~ubiquitin binding	11	10616, 7334, 329, 55072, 8915, 7128, 4088, 8878, 10040, 4077, 3315	2.59434	424	16881	78	5.61475	2.41307e-05	0.0159665	0.000198688	0.0361492	7128	1	4088, 10040	2
GOTERM_MF_DIRECT	GO:0030331~estrogen receptor binding	8	408, 6714, 8648, 23054, 10891, 5468, 1499, 5469	1.88679	424	16881	37	8.60836	3.17158e-05	0.0209326	0.000257952	0.0475097		0	5468	1
GOTERM_MF_DIRECT	GO:0005123~death receptor binding	6	153090, 4615, 841, 8772, 356, 8737	1.41509	424	16881	16	14.9301	3.35422e-05	0.0221246	0.000269518	0.0502449	841	1		0
GOTERM_MF_DIRECT	GO:0030374~ligand-dependent nuclear receptor transcription coactivator activity	9	10498, 8648, 23054, 5579, 10891, 3159, 8202, 5468, 5469	2.12264	424	16881	51	7.02594	3.60268e-05	0.0237439	0.000286034	0.0539658	5579	1	5468	1
GOTERM_MF_DIRECT	GO:0003705~transcription factor activity, RNA polymerase II distal enhancer sequence-specific binding	10	3725, 1050, 1051, 4205, 5970, 1386, 6688, 1385, 3394, 50943	2.35849	424	16881	66	6.03238	3.73879e-05	0.0246298	0.000293348	0.0560042	3394	1	3725	1
GOTERM_MF_DIRECT	GO:0004725~protein tyrosine phosphatase activity	12	1843, 5801, 5728, 80824, 5781, 11221, 5770, 5786, 5778, 1848, 5771, 1846	2.83019	424	16881	100	4.77764	4.10776e-05	0.0270274	0.000318546	0.0615294	5778, 5771	2	5781, 1846	2
GOTERM_MF_DIRECT	GO:0002020~protease binding	12	3685, 8772, 10892, 8915, 7128, 940, 2335, 3815, 3690, 3554, 7157, 4155	2.83019	424	16881	101	4.73034	4.50782e-05	0.0296203	0.000345548	0.06752	7128, 940, 2335	3	4155	1
GOTERM_MF_DIRECT	GO:0043565~sequence-specific DNA binding	30	3725, 4205, 10891, 4851, 2354, 2099, 3727, 1051, 367, 1386, 4094, 4780, 50943, 7182, 10538, 2308, 2309, 2908, 6256, 1385, 6667, 5468, 7157, 467, 468, 4088, 2113, 3066, 2353, 4609	7.07547	424	16881	518	2.30581	4.95959e-05	0.0325401	0.000375853	0.0742844		0	3725, 2354, 367, 2308, 2309, 2908, 5468, 467, 4088, 4609	10
GOTERM_MF_DIRECT	GO:0035035~histone acetyltransferase binding	7	1051, 4205, 2113, 1385, 6667, 7157, 50943	1.65094	424	16881	28	9.95342	5.63587e-05	0.0368945	0.000422296	0.0844096		0		0
GOTERM_MF_DIRECT	GO:0000287~magnesium ion binding	17	4217, 5728, 128178, 6622, 2081, 51701, 9252, 5609, 6885, 25, 1326, 6196, 6197, 5495, 8986, 51135, 6195	4.00943	424	16881	204	3.31781	5.80579e-05	0.0379855	0.000430194	0.0869536	6195	1	1326	1
GOTERM_MF_DIRECT	GO:0034714~type III transforming growth factor beta receptor binding	4	7042, 7040, 7048, 7043	0.943396	424	16881	4	39.8137	6.13332e-05	0.040085	0.000449465	0.0918568		0	7042, 7048	2
GOTERM_MF_DIRECT	GO:0042975~peroxisome proliferator activated receptor binding	5	8517, 10891, 4193, 3159, 5469	1.17925	424	16881	10	19.9068	7.24096e-05	0.0471511	0.000524851	0.108437		0		0
GOTERM_MF_DIRECT	GO:0005102~receptor binding	23	7535, 1445, 5747, 6714, 8767, 25, 3716, 3702, 11171, 351, 3717, 409, 7042, 5524, 7305, 10758, 356, 367, 2185, 4067, 2533, 4690, 5159	5.42453	424	16881	353	2.59409	8.85799e-05	0.0573738	0.000635125	0.132638	7535, 1445, 3702, 3717, 7305, 4067, 2533	7	351, 7042, 10758, 367	4
GOTERM_MF_DIRECT	GO:0031490~chromatin DNA binding	9	6774, 10891, 2309, 2033, 5970, 4851, 4088, 6256, 5469	2.12264	424	16881	58	6.17798	9.307e-05	0.0601928	0.000660213	0.139357		0	2309, 4088	2
GOTERM_MF_DIRECT	GO:0000975~regulatory region DNA binding	5	3661, 4790, 10379, 3394, 3665	1.17925	424	16881	12	16.589	0.000164002	0.103627	0.0011509	0.245445	3394	1		0
GOTERM_MF_DIRECT	GO:0033613~activating transcription factor binding	6	4205, 2033, 5970, 3065, 5468, 4087	1.41509	424	16881	22	10.8583	0.000178607	0.112318	0.00124029	0.267276		0	5468	1
GOTERM_MF_DIRECT	GO:0001784~phosphotyrosine binding	5	2885, 5595, 868, 867, 5594	1.17925	424	16881	13	15.313	0.000232217	0.143505	0.0015957	0.347369	2885, 5594	2	868	1
GOTERM_MF_DIRECT	GO:0017017~MAP kinase tyrosine/serine/threonine phosphatase activity	5	1843, 80824, 11221, 1848, 1846	1.17925	424	16881	13	15.313	0.000232217	0.143505	0.0015957	0.347369		0	1846	1
GOTERM_MF_DIRECT	GO:0019904~protein domain specific binding	16	8554, 8517, 5781, 6622, 23647, 7415, 8660, 2475, 10617, 409, 5590, 8826, 3553, 5584, 4780, 4690	3.77358	424	16881	208	3.06259	0.000248443	0.152727	0.00168971	0.371599		0	5781, 8660	2
GOTERM_MF_DIRECT	GO:0071889~14-3-3 protein binding	6	153090, 409, 5590, 572, 8660, 207	1.41509	424	16881	24	9.95342	0.000276618	0.168505	0.0018622	0.413659		0	8660	1
GOTERM_MF_DIRECT	GO:0004888~transmembrane signaling receptor activity	16	2064, 2065, 1956, 916, 943, 921, 939, 355, 7098, 8792, 7099, 919, 4804, 2022, 3554, 2057	3.77358	424	16881	214	2.97672	0.000336954	0.201313	0.00224534	0.503674	916, 939, 355	3	2065, 1956	2
GOTERM_MF_DIRECT	GO:0001205~transcriptional activator activity, RNA polymerase II distal enhancer sequence-specific binding	6	5970, 6688, 3159, 4790, 4780, 5966	1.41509	424	16881	25	9.55528	0.000338714	0.20225	0.00223473	0.506298	5966	1		0
GOTERM_MF_DIRECT	GO:0004697~protein kinase C activity	5	5590, 5579, 5588, 5584, 5580	1.17925	424	16881	15	13.2712	0.000426022	0.247397	0.00278256	0.636416	5579	1		0
GOTERM_MF_DIRECT	GO:0051879~Hsp90 protein binding	6	1457, 2081, 11140, 10273, 64127, 6188	1.41509	424	16881	27	8.84748	0.000493888	0.28072	0.00319397	0.737449	64127	1		0
GOTERM_MF_DIRECT	GO:0009931~calcium-dependent protein serine/threonine kinase activity	4	7867, 8569, 2872, 9261	0.943396	424	16881	7	22.7507	0.000507246	0.287103	0.00324874	0.757323		0	2872	1
GOTERM_MF_DIRECT	GO:0008432~JUN kinase binding	4	5747, 2950, 9479, 23162	0.943396	424	16881	7	22.7507	0.000507246	0.287103	0.00324874	0.757323		0		0
GOTERM_MF_DIRECT	GO:0005160~transforming growth factor beta receptor binding	7	7042, 9958, 7040, 2280, 4088, 7049, 4087	1.65094	424	16881	42	6.63561	0.000583667	0.32255	0.00370189	0.870955		0	7042, 4088, 7049	3
GOTERM_MF_DIRECT	GO:0030235~nitric-oxide synthase regulator activity	4	3320, 1956, 2099, 207	0.943396	424	16881	8	19.9068	0.000796521	0.412272	0.00500152	1.18681		0	1956	1
GOTERM_MF_DIRECT	GO:0050700~CARD domain binding	4	57506, 8767, 64127, 84433	0.943396	424	16881	8	19.9068	0.000796521	0.412272	0.00500152	1.18681	64127	1		0
GOTERM_MF_DIRECT	GO:0043539~protein serine/threonine kinase activator activity	5	7040, 10253, 5605, 8826, 5604	1.17925	424	16881	18	11.0594	0.000899791	0.451425	0.00559579	1.33972		0	10253	1
GOTERM_MF_DIRECT	GO:0003690~double-stranded DNA binding	9	6772, 1956, 4221, 1385, 6667, 7157, 4609, 1499, 4087	2.12264	424	16881	81	4.42374	0.000947029	0.468455	0.00583446	1.40959	6772	1	1956, 4609	2
GOTERM_MF_DIRECT	GO:0036312~phosphatidylinositol 3-kinase regulatory subunit binding	4	153090, 867, 1785, 5295	0.943396	424	16881	9	17.695	0.00117262	0.542783	0.00715407	1.74262		0		0
GOTERM_MF_DIRECT	GO:0004872~receptor activity	15	958, 4851, 3604, 3690, 4982, 921, 5469, 5979, 355, 7098, 8792, 7099, 4804, 3587, 7182	3.53774	424	16881	217	2.7521	0.00118452	0.546403	0.00716102	1.76016	355, 3587	2	4982	1
GOTERM_MF_DIRECT	GO:0046983~protein dimerization activity	12	8648, 23291, 2064, 4286, 6774, 4689, 367, 472, 8945, 8202, 1759, 4609	2.83019	424	16881	150	3.18509	0.00141731	0.611715	0.00848646	2.10266	4689, 472	2	367, 4609	2
GOTERM_MF_DIRECT	GO:0051219~phosphoprotein binding	6	6714, 6622, 5925, 4067, 29110, 2475	1.41509	424	16881	34	7.02594	0.00147424	0.626204	0.00874764	2.18625	4067	1		0
GOTERM_MF_DIRECT	GO:0045309~protein phosphorylated amino acid binding	3	1398, 408, 8945	0.707547	424	16881	3	39.8137	0.00184808	0.708819	0.0108593	2.73351		0		0
GOTERM_MF_DIRECT	GO:0004705~JUN kinase activity	3	5601, 5602, 5599	0.707547	424	16881	3	39.8137	0.00184808	0.708819	0.0108593	2.73351		0		0
GOTERM_MF_DIRECT	GO:0004683~calmodulin-dependent protein kinase activity	5	7867, 8569, 2872, 9261, 2185	1.17925	424	16881	22	9.04856	0.00198717	0.734664	0.0115708	2.93638		0	2872	1
GOTERM_MF_DIRECT	GO:0005547~phosphatidylinositol-3,4,5-trisphosphate binding	6	150684, 8826, 10788, 9846, 79109, 207	1.41509	424	16881	38	6.28637	0.00245024	0.805304	0.0141281	3.60899	10788	1		0
GOTERM_MF_DIRECT	GO:0001228~transcriptional activator activity, RNA polymerase II transcription regulatory region sequence-specific binding	9	1050, 6774, 467, 2624, 2309, 2033, 1386, 4094, 7157	2.12264	424	16881	95	3.77182	0.0026442	0.828988	0.015109	3.88943		0	467, 2309	2
GOTERM_MF_DIRECT	GO:0031994~insulin-like growth factor I binding	4	3685, 3480, 3643, 3690	0.943396	424	16881	12	13.2712	0.00290382	0.856248	0.0164417	4.26359		0		0
GOTERM_MF_DIRECT	GO:0070410~co-SMAD binding	4	4088, 4086, 4091, 4087	0.943396	424	16881	12	13.2712	0.00290382	0.856248	0.0164417	4.26359		0	4088	1
GOTERM_MF_DIRECT	GO:0043422~protein kinase B binding	4	7189, 409, 8915, 572	0.943396	424	16881	12	13.2712	0.00290382	0.856248	0.0164417	4.26359		0		0
GOTERM_MF_DIRECT	GO:0048365~Rac GTPase binding	6	4688, 8826, 23647, 10788, 10787, 57531	1.41509	424	16881	40	5.97205	0.00308344	0.872525	0.0173047	4.52168	4688, 10788	2		0
GOTERM_MF_DIRECT	GO:0005089~Rho guanyl-nucleotide exchange factor activity	8	6655, 7410, 8874, 7409, 613, 7204, 1793, 6654	1.88679	424	16881	77	4.13649	0.0031423	0.877447	0.0174857	4.6061		0		0
GOTERM_MF_DIRECT	GO:0043325~phosphatidylinositol-3,4-bisphosphate binding	5	150684, 653361, 9846, 79109, 207	1.17925	424	16881	25	7.96274	0.00323884	0.885114	0.0178702	4.74443	653361	1		0
GOTERM_MF_DIRECT	GO:0035014~phosphatidylinositol 3-kinase regulator activity	3	8503, 5295, 5296	0.707547	424	16881	4	29.8603	0.00363483	0.911862	0.019873	5.30986		0		0
GOTERM_MF_DIRECT	GO:0004711~ribosomal protein S6 kinase activity	3	6196, 6198, 8986	0.707547	424	16881	4	29.8603	0.00363483	0.911862	0.019873	5.30986		0		0
GOTERM_MF_DIRECT	GO:0051022~Rho GDP-dissociation inhibitor binding	3	3320, 5879, 998	0.707547	424	16881	4	29.8603	0.00363483	0.911862	0.019873	5.30986		0		0
GOTERM_MF_DIRECT	GO:0035877~death effector domain binding	3	843, 841, 8772	0.707547	424	16881	4	29.8603	0.00363483	0.911862	0.019873	5.30986	841	1		0
GOTERM_MF_DIRECT	GO:0070851~growth factor receptor binding	3	6714, 2534, 351	0.707547	424	16881	4	29.8603	0.00363483	0.911862	0.019873	5.30986		0	351	1
GOTERM_MF_DIRECT	GO:0051425~PTB domain binding	3	3643, 3635, 351	0.707547	424	16881	4	29.8603	0.00363483	0.911862	0.019873	5.30986	3635	1	351	1
GOTERM_MF_DIRECT	GO:0000981~RNA polymerase II transcription factor activity, sequence-specific DNA binding	12	3725, 5971, 4205, 2308, 468, 6688, 2113, 7157, 3727, 3726, 5469, 50943	2.83019	424	16881	171	2.79394	0.00394572	0.928424	0.0213828	5.75157		0	3725, 2308, 3726	3
GOTERM_MF_DIRECT	GO:0019838~growth factor binding	5	1843, 2064, 2065, 3572, 7046	1.17925	424	16881	27	7.3729	0.00431983	0.944289	0.0232028	6.28058		0	2065	1
GOTERM_MF_DIRECT	GO:0001103~RNA polymerase II repressing transcription factor binding	5	6774, 6908, 3065, 3066, 6667	1.17925	424	16881	27	7.3729	0.00431983	0.944289	0.0232028	6.28058		0		0
GOTERM_MF_DIRECT	GO:0050811~GABA receptor binding	4	5515, 11345, 11337, 23710	0.943396	424	16881	14	11.3753	0.00462892	0.954709	0.024648	6.71554		0	23710	1
GOTERM_MF_DIRECT	GO:0005095~GTPase inhibitor activity	4	8826, 10788, 10188, 6242	0.943396	424	16881	14	11.3753	0.00462892	0.954709	0.024648	6.71554	10788	1		0
GOTERM_MF_DIRECT	GO:0005125~cytokine activity	12	7042, 7040, 1435, 3458, 356, 3553, 146433, 3440, 4982, 3557, 7043, 8600	2.83019	424	16881	176	2.71457	0.00489831	0.962191	0.0258613	7.09311	3557, 8600	2	7042, 4982	2
GOTERM_MF_DIRECT	GO:0019902~phosphatase binding	6	6850, 7249, 5595, 4088, 5594, 4087	1.41509	424	16881	45	5.30849	0.00517034	0.968494	0.0270679	7.47292	6850, 5594	2	4088	1
GOTERM_MF_DIRECT	GO:0046965~retinoid X receptor binding	4	8648, 23054, 3159, 5468	0.943396	424	16881	15	10.617	0.00567964	0.97761	0.0294713	8.18011		0	5468	1
GOTERM_MF_DIRECT	GO:0005543~phospholipid binding	8	84557, 8439, 57154, 6622, 6464, 124056, 572, 5584	1.88679	424	16881	86	3.7036	0.00579991	0.979345	0.0298562	8.34638		0		0
GOTERM_MF_DIRECT	GO:0038132~neuregulin binding	3	3685, 2065, 3690	0.707547	424	16881	5	23.8882	0.00595773	0.98142	0.0304244	8.56414		0	2065	1
GOTERM_MF_DIRECT	GO:0005131~growth hormone receptor binding	3	7297, 3716, 3717	0.707547	424	16881	5	23.8882	0.00595773	0.98142	0.0304244	8.56414	3717	1		0
GOTERM_MF_DIRECT	GO:0043559~insulin binding	3	3480, 3643, 5295	0.707547	424	16881	5	23.8882	0.00595773	0.98142	0.0304244	8.56414		0		0
GOTERM_MF_DIRECT	GO:0030618~transforming growth factor beta receptor, pathway-specific cytoplasmic mediator activity	3	4088, 4086, 4087	0.707547	424	16881	5	23.8882	0.00595773	0.98142	0.0304244	8.56414		0	4088	1
GOTERM_MF_DIRECT	GO:0035004~phosphatidylinositol 3-kinase activity	3	5290, 5291, 5293	0.707547	424	16881	5	23.8882	0.00595773	0.98142	0.0304244	8.56414	5293	1		0
GOTERM_MF_DIRECT	GO:0051525~NFAT protein binding	3	1432, 6688, 50943	0.707547	424	16881	5	23.8882	0.00595773	0.98142	0.0304244	8.56414		0		0
GOTERM_MF_DIRECT	GO:0000977~RNA polymerase II regulatory region sequence-specific DNA binding	13	1051, 5971, 2624, 467, 4205, 468, 1386, 5970, 4088, 4790, 6256, 6667, 7157	3.06604	424	16881	208	2.48835	0.00634914	0.985713	0.0321516	9.1021		0	467, 4088	2
GOTERM_MF_DIRECT	GO:0002039~p53 binding	7	6597, 1387, 2033, 2932, 4193, 80854, 7157	1.65094	424	16881	67	4.15964	0.00657781	0.987746	0.033044	9.41501		0		0
GOTERM_MF_DIRECT	GO:0004402~histone acetyltransferase activity	6	408, 8648, 1387, 2033, 1386, 8202	1.41509	424	16881	48	4.97671	0.0068175	0.989568	0.0339764	9.74192		0		0
GOTERM_MF_DIRECT	GO:0005154~epidermal growth factor receptor binding	5	2066, 7410, 2885, 6464, 10188	1.17925	424	16881	31	6.42156	0.00715967	0.99171	0.0351342	10.2067	2885	1	2066	1
GOTERM_MF_DIRECT	GO:0046935~1-phosphatidylinositol-3-kinase regulator activity	3	8503, 5295, 5296	0.707547	424	16881	6	19.9068	0.00878893	0.997228	0.0426783	12.3894		0		0
GOTERM_MF_DIRECT	GO:0042608~T cell receptor binding	3	2534, 916, 1794	0.707547	424	16881	6	19.9068	0.00878893	0.997228	0.0426783	12.3894	916, 1794	2		0
GOTERM_MF_DIRECT	GO:0043274~phospholipase binding	4	5590, 6622, 5781, 5170	0.943396	424	16881	18	8.84748	0.00963513	0.998432	0.0463741	13.5033		0	5781	1
GOTERM_MF_DIRECT	GO:0051019~mitogen-activated protein kinase binding	4	409, 8826, 4077, 25	0.943396	424	16881	18	8.84748	0.00963513	0.998432	0.0463741	13.5033		0		0
GOTERM_MF_DIRECT	GO:0005539~glycosaminoglycan binding	4	1634, 7049, 7048, 2022	0.943396	424	16881	18	8.84748	0.00963513	0.998432	0.0463741	13.5033		0	1634, 7049, 7048	3
GOTERM_MF_DIRECT	GO:0005085~guanyl-nucleotide exchange factor activity	9	2889, 6655, 7410, 8874, 7409, 7204, 1793, 6654, 1794	2.12264	424	16881	118	3.03664	0.0097098	0.998509	0.0463936	13.601	1794	1		0
GOTERM_MF_DIRECT	GO:0070491~repressing transcription factor binding	5	6908, 5970, 3065, 4609, 1499	1.17925	424	16881	35	5.68767	0.0110171	0.999382	0.0521365	15.2942		0	4609	1
GOTERM_MF_DIRECT	GO:0019955~cytokine binding	4	1436, 8792, 3604, 3815	0.943396	424	16881	19	8.38183	0.0112322	0.999466	0.0527606	15.5699	1436	1		0
GOTERM_MF_DIRECT	GO:0070064~proline-rich region binding	4	1445, 10458, 1540, 25	0.943396	424	16881	19	8.38183	0.0112322	0.999466	0.0527606	15.5699	1445, 1540	2		0
GOTERM_MF_DIRECT	GO:0070530~K63-linked polyubiquitin binding	4	8517, 7128, 23118, 8878	0.943396	424	16881	19	8.38183	0.0112322	0.999466	0.0527606	15.5699	7128	1		0
GOTERM_MF_DIRECT	GO:0004908~interleukin-1 receptor activity	3	3556, 7850, 3554	0.707547	424	16881	7	17.063	0.0121016	0.999703	0.0559685	16.6754		0		0
GOTERM_MF_DIRECT	GO:0019209~kinase activator activity	3	10892, 8915, 10454	0.707547	424	16881	7	17.063	0.0121016	0.999703	0.0559685	16.6754		0		0
GOTERM_MF_DIRECT	GO:0035005~1-phosphatidylinositol-4-phosphate 3-kinase activity	3	5290, 5291, 5293	0.707547	424	16881	7	17.063	0.0121016	0.999703	0.0559685	16.6754	5293	1		0
GOTERM_MF_DIRECT	GO:0005078~MAP-kinase scaffold activity	3	9479, 23162, 8844	0.707547	424	16881	7	17.063	0.0121016	0.999703	0.0559685	16.6754		0		0
GOTERM_MF_DIRECT	GO:0004879~RNA polymerase II transcription factor activity, ligand-activated sequence-specific DNA binding	5	6774, 367, 6256, 2099, 5468	1.17925	424	16881	36	5.52968	0.0121546	0.999713	0.0558235	16.7423		0	367, 5468	2
GOTERM_MF_DIRECT	GO:0003707~steroid hormone receptor activity	6	2908, 367, 6256, 2099, 5468, 7182	1.41509	424	16881	56	4.26575	0.0129336	0.999831	0.0589135	17.7206		0	2908, 367, 5468	3
GOTERM_MF_DIRECT	GO:0098641~cadherin binding involved in cell-cell adhesion	15	153090, 6714, 392, 1956, 6772, 23647, 867, 5062, 1499, 1399, 10458, 8826, 7094, 5770, 4690	3.53774	424	16881	290	2.05933	0.0149731	0.999957	0.0674933	20.2314	6772	1	1956	1
GOTERM_MF_DIRECT	GO:0004972~NMDA glutamate receptor activity	3	2903, 2904, 2185	0.707547	424	16881	8	14.9301	0.01587	0.999977	0.070945	21.3127		0		0
GOTERM_MF_DIRECT	GO:0004726~non-membrane spanning protein tyrosine phosphatase activity	3	1843, 5781, 5771	0.707547	424	16881	8	14.9301	0.01587	0.999977	0.070945	21.3127	5771	1	5781	1
GOTERM_MF_DIRECT	GO:0031730~CCR5 chemokine receptor binding	3	6774, 6772, 3716	0.707547	424	16881	8	14.9301	0.01587	0.999977	0.070945	21.3127	6772	1		0
GOTERM_MF_DIRECT	GO:0005178~integrin binding	8	6714, 6850, 1956, 7094, 2335, 3611, 4067, 5771	1.88679	424	16881	105	3.03342	0.016455	0.999984	0.0729985	22.0107	6850, 2335, 4067, 5771	4	1956	1
GOTERM_MF_DIRECT	GO:0017134~fibroblast growth factor binding	4	3685, 7049, 3690, 2260	0.943396	424	16881	23	6.92412	0.0190706	0.999997	0.0836593	25.0611		0	7049, 2260	2
GOTERM_MF_DIRECT	GO:0004675~transmembrane receptor protein serine/threonine kinase activity	3	94, 7048, 7046	0.707547	424	16881	9	13.2712	0.0200692	0.999999	0.0873173	26.196		0	7048	1
GOTERM_MF_DIRECT	GO:0003684~damaged DNA binding	6	672, 1387, 2033, 3014, 6188, 7157	1.41509	424	16881	63	3.79178	0.0206693	0.999999	0.0892581	26.8703		0		0
GOTERM_MF_DIRECT	GO:0030742~GTP-dependent protein binding	4	23647, 22808, 5879, 998	0.943396	424	16881	24	6.63561	0.0213986	0.999999	0.0917042	27.682		0		0
GOTERM_MF_DIRECT	GO:0001046~core promoter sequence-specific DNA binding	5	468, 2099, 6667, 5468, 7157	1.17925	424	16881	43	4.6295	0.0222234	1	0.0945044	28.59		0	5468	1
GOTERM_MF_DIRECT	GO:0044325~ion channel binding	8	408, 6714, 2280, 3320, 7341, 2534, 4067, 1499	1.88679	424	16881	113	2.81867	0.0236105	1	0.0995399	30.0929	4067	1		0
GOTERM_MF_DIRECT	GO:0033558~protein deacetylase activity	3	3065, 3066, 8841	0.707547	424	16881	10	11.9441	0.0246755	1	0.103199	31.2266		0		0
GOTERM_MF_DIRECT	GO:0051428~peptide hormone receptor binding	3	5781, 2534, 3717	0.707547	424	16881	10	11.9441	0.0246755	1	0.103199	31.2266	3717	1	5781	1
GOTERM_MF_DIRECT	GO:0031702~type 1 angiotensin receptor binding	3	409, 7297, 3717	0.707547	424	16881	10	11.9441	0.0246755	1	0.103199	31.2266	3717	1		0
GOTERM_MF_DIRECT	GO:0016176~superoxide-generating NADPH oxidase activator activity	3	653361, 4689, 124056	0.707547	424	16881	10	11.9441	0.0246755	1	0.103199	31.2266	653361, 4689	2		0
GOTERM_MF_DIRECT	GO:0004721~phosphoprotein phosphatase activity	5	5728, 80824, 5781, 11221, 5515	1.17925	424	16881	45	4.42374	0.0258115	1	0.107083	32.4171		0	5781	1
GOTERM_MF_DIRECT	GO:0050840~extracellular matrix binding	4	3685, 3674, 1634, 3690	0.943396	424	16881	26	6.12518	0.0264995	1	0.109143	33.1287		0	1634	1
GOTERM_MF_DIRECT	GO:0043621~protein self-association	5	4615, 10892, 8915, 7128, 7157	1.17925	424	16881	46	4.32757	0.0277284	1	0.113285	34.3824	7128	1		0
GOTERM_MF_DIRECT	GO:0046966~thyroid hormone receptor binding	4	9611, 23054, 8202, 5469	0.943396	424	16881	27	5.89832	0.029272	1	0.118575	35.9261		0		0
GOTERM_MF_DIRECT	GO:0016175~superoxide-generating NADPH oxidase activity	3	653361, 4688, 1535	0.707547	424	16881	11	10.8583	0.0296658	1	0.119381	36.3145	653361, 4688, 1535	3		0
GOTERM_MF_DIRECT	GO:0032041~NAD-dependent histone deacetylase activity (H3-K14 specific)	3	3065, 3066, 8841	0.707547	424	16881	12	9.95342	0.0350182	1	0.138891	41.3797		0		0
GOTERM_MF_DIRECT	GO:0000983~transcription factor activity, RNA polymerase II core promoter sequence-specific	3	6772, 5970, 4088	0.707547	424	16881	12	9.95342	0.0350182	1	0.138891	41.3797	6772	1	4088	1
GOTERM_MF_DIRECT	GO:0015026~coreceptor activity	4	3685, 940, 7049, 3690	0.943396	424	16881	30	5.30849	0.0384684	1	0.15086	44.4427	940	1	7049	1
GOTERM_MF_DIRECT	GO:0005149~interleukin-1 receptor binding	3	3553, 51135, 3557	0.707547	424	16881	13	9.18777	0.0407115	1	0.158182	46.3533	3557	1		0
GOTERM_MF_DIRECT	GO:0035497~cAMP response element binding	3	3725, 1386, 1385	0.707547	424	16881	13	9.18777	0.0407115	1	0.158182	46.3533		0	3725	1
GOTERM_MF_DIRECT	GO:0004860~protein kinase inhibitor activity	5	1634, 9021, 9479, 8651, 4690	1.17925	424	16881	52	3.82824	0.0409798	1	0.158257	46.5776		0	1634	1
GOTERM_MF_DIRECT	GO:0034236~protein kinase A catalytic subunit binding	3	1445, 2932, 2931	0.707547	424	16881	14	8.5315	0.0467253	1	0.177833	51.1773	1445	1		0
GOTERM_MF_DIRECT	GO:0019962~type I interferon binding	2	3454, 3455	0.471698	424	16881	2	39.8137	0.0494891	1	0.186514	53.2557	3455	1		0
GOTERM_MF_DIRECT	GO:0031691~alpha-1A adrenergic receptor binding	2	409, 408	0.471698	424	16881	2	39.8137	0.0494891	1	0.186514	53.2557		0		0
GOTERM_MF_DIRECT	GO:0034212~peptide N-acetyltransferase activity	2	1387, 2033	0.471698	424	16881	2	39.8137	0.0494891	1	0.186514	53.2557		0		0
GOTERM_MF_DIRECT	GO:0005011~macrophage colony-stimulating factor receptor activity	2	1436, 4486	0.471698	424	16881	2	39.8137	0.0494891	1	0.186514	53.2557	1436	1		0
GOTERM_MF_DIRECT	GO:0097199~cysteine-type endopeptidase activity involved in apoptotic signaling pathway	2	843, 841	0.471698	424	16881	2	39.8137	0.0494891	1	0.186514	53.2557	841	1		0
GOTERM_MF_DIRECT	GO:0031701~angiotensin receptor binding	2	409, 408	0.471698	424	16881	2	39.8137	0.0494891	1	0.186514	53.2557		0		0
GOTERM_MF_DIRECT	GO:0005072~transforming growth factor beta receptor, cytoplasmic mediator activity	2	1027, 2022	0.471698	424	16881	2	39.8137	0.0494891	1	0.186514	53.2557		0		0
GOTERM_MF_DIRECT	GO:0035800~deubiquitinase activator activity	2	10010, 7415	0.471698	424	16881	2	39.8137	0.0494891	1	0.186514	53.2557		0		0
GOTERM_MF_DIRECT	GO:0030617~transforming growth factor beta receptor, inhibitory cytoplasmic mediator activity	2	4092, 4091	0.471698	424	16881	2	39.8137	0.0494891	1	0.186514	53.2557		0		0
GOTERM_MF_DIRECT	GO:0004905~type I interferon receptor activity	2	3454, 3455	0.471698	424	16881	2	39.8137	0.0494891	1	0.186514	53.2557	3455	1		0
GOTERM_MF_DIRECT	GO:0031762~follicle-stimulating hormone receptor binding	2	409, 408	0.471698	424	16881	2	39.8137	0.0494891	1	0.186514	53.2557		0		0
GOTERM_MF_DIRECT	GO:0042610~CD8 receptor binding	2	2534, 3932	0.471698	424	16881	2	39.8137	0.0494891	1	0.186514	53.2557	3932	1		0
