# Supplementary material for: Effects of rheumatoid arthritis associated transcriptional changes on osteoclast differentiation network in the synovium
Source: PeerJ. 2018 Oct 11;6:e5743. doi: 10.7717/peerj.5743 (PMC6186409; doi:10.7717/peerj.5743)
Supplement: Supplemental Information 7 — The process pathways are highlighted in blue and the signaling pathways are highlighted in pink. The pathways belonging to category of “metabolism” or the ones that lack protein-protein interactions in the KEGG database are white rows. The KEGG pathway identifier and the name are listed in column A and B respectively. Column C and D contain the information about the total number of genes that belong to each of the KEGG pathway term. Of the total genes, information about the ones that are assayed in the microarray data analysis is provided in column E and F. The information about the upregulated and downregulated genes in each pathway is provided in the columns G-J. [file peerj-06-5743-s007.xlsx]

## Sheet: Sheet1
pathways	pathway names	pathway genes from KEGG	# pathway genes from KEGG	Pathway genes measured by microarray	# Pathway genes measured by microarray	Upregulated pathway genes	# Upregulated pathway genes	Downregulated pathway genes	# Downregulated pathway genes
hsa04145	Phagosome	9341, 23673, 8417, 60, 71, 11151, 53407, 9554, 3105, 3106, 3107, 3134, 3135, 3133, 3108, 3109, 3111, 3112, 3113, 3115, 3117, 3118, 3119, 3122, 3123, 3125, 3126, 3127, 5868, 5869, 5878, 8411, 5289, 7037, 9146, 523, 525, 526, 245973, 528, 51382, 90423, 529, 9296, 9550, 127124, 534, 8992, 155066, 10312, 23545, 50617, 535, 9114, 245972, 51606, 527, 533, 537, 7879, 338382, 83547, 1778, 79659, 1780, 17…	152	9341, 23673, 8417, 60, 11151, 53407, 9554, 3105, 3106, 3107, 3134, 3135, 3133, 3108, 3109, 3111, 3112, 3113, 3115, 3117, 3119, 3122, 3123, 3126, 5868, 5869, 5878, 8411, 5289, 7037, 9146, 523, 525, 526, 245973, 528, 51382, 90423, 529, 9550, 127124, 534, 8992, 155066, 10312, 23545, 50617, 535, 9114, 245972, 51606, 527, 533, 537, 7879, 338382, 83547, 1778, 79659, 1780, 1781, 1783, 51143, 10376, 7277…	145	11151, 3105, 3106, 3107, 3134, 3135, 3108, 3109, 3111, 3112, 3113, 3115, 3117, 3119, 3122, 3126, 10312, 537, 3920, 4074, 1514, 1520, 10952, 23480, 6890, 6891, 2212, 2213, 9103, 2214, 2215, 715, 3684, 3689, 7058, 7097, 929, 9902, 64581, 4481, 8685, 1535, 1536, 653361, 4688, 4689	46	81035, 7060, 948	3
hsa04612	Antigen processing and presentation	3458, 7124, 5720, 5721, 10197, 3312, 3303, 3306, 3305, 3304, 3310, 3308, 3320, 3326, 3105, 3106, 3107, 3134, 3135, 3133, 821, 567, 2923, 811, 6892, 6890, 6891, 925, 926, 3812, 3811, 115653, 3803, 3802, 3804, 3805, 57292, 3821, 3822, 3823, 8302, 3824, 3806, 3808, 3809, 3810, 100132285, 10437, 5641, 1508, 3108, 3109, 3111, 3112, 3113, 3115, 3117, 3118, 3119, 3122, 3123, 3125, 3126, 3127, 972, 1514,…	77	3458, 7124, 5720, 10197, 3312, 3303, 3306, 3305, 3304, 3310, 3308, 3320, 3326, 3105, 3106, 3107, 3134, 3135, 3133, 821, 567, 2923, 811, 6892, 6890, 6891, 925, 926, 3811, 115653, 3803, 3802, 3804, 3805, 57292, 3821, 3823, 8302, 3824, 3806, 3808, 3809, 3810, 100132285, 10437, 5641, 1508, 3108, 3109, 3111, 3112, 3113, 3115, 3117, 3119, 3122, 3123, 3126, 972, 1514, 1520, 920, 4261, 5993, 8625, 5994, …	71	3105, 3106, 3107, 3134, 3135, 6892, 6890, 6891, 925, 10437, 1508, 3108, 3109, 3111, 3112, 3113, 3115, 3117, 3119, 3122, 3126, 972, 1514, 1520, 920, 4261, 5993	27	3303, 3306	2
hsa04514	Cell adhesion molecules (CAMs)	965, 914, 941, 29126, 940, 942, 1493, 23308, 102723996, 29851, 3108, 3109, 3111, 3112, 3113, 3115, 3117, 3118, 3119, 3122, 3123, 3125, 3126, 3127, 920, 3105, 3106, 3107, 3134, 3135, 3133, 925, 926, 80380, 80381, 79679, 5133, 958, 959, 214, 923, 5817, 10666, 5819, 201633, 3683, 3689, 3383, 3384, 3385, 933, 5788, 6614, 6693, 105369247, 25945, 1364, 1365, 1366, 149461, 10686, 23562, 24146, 26285, 49…	145	965, 914, 941, 29126, 940, 942, 1493, 23308, 29851, 3108, 3109, 3111, 3112, 3113, 3115, 3117, 3119, 3122, 3123, 3126, 920, 3105, 3106, 3107, 3134, 3135, 3133, 925, 926, 80380, 80381, 79679, 5133, 958, 959, 214, 923, 5817, 10666, 5819, 201633, 3683, 3689, 3383, 3384, 3385, 933, 5788, 6614, 6693, 25945, 1364, 1365, 1366, 149461, 10686, 23562, 24146, 26285, 49861, 5010, 51208, 53842, 7122, 9071, 907…	138	914, 29126, 940, 942, 3108, 3109, 3111, 3112, 3113, 3115, 3117, 3119, 3122, 3126, 920, 3105, 3106, 3107, 3134, 3135, 925, 214, 3683, 3689, 3385, 5788, 6614, 4267, 3684, 6404, 3676, 7412, 6402, 6401, 6382, 57502	36	25945, 5010, 947, 257194, 57689, 5792, 6385, 1272	8
hsa04142	Lysosome	10312, 23545, 50617, 535, 9114, 245972, 51606, 537, 527, 533, 5476, 1508, 1075, 1509, 1510, 8722, 1511, 1512, 1513, 1514, 1519, 1520, 1515, 1521, 1522, 9476, 5641, 1200, 2717, 2720, 2548, 2629, 3425, 4668, 4669, 2581, 2990, 3073, 3074, 4126, 4125, 4758, 410, 411, 22901, 2588, 2799, 3423, 6448, 3988, 23659, 1777, 58511, 53, 54, 6609, 427, 175, 5660, 768239, 2760, 5538, 9374, 3916, 3920, 27074, 968…	123	10312, 23545, 50617, 535, 9114, 245972, 51606, 537, 527, 533, 5476, 1508, 1075, 1509, 1510, 8722, 1511, 1512, 1513, 1514, 1519, 1520, 1515, 1521, 1522, 9476, 5641, 1200, 2717, 2720, 2548, 2629, 3425, 4668, 4669, 2581, 2990, 3073, 3074, 4126, 4125, 4758, 410, 411, 22901, 2588, 2799, 3423, 6448, 3988, 23659, 1777, 58511, 53, 54, 6609, 427, 175, 5660, 768239, 2760, 5538, 3916, 3920, 27074, 968, 967,…	121	10312, 537, 1508, 1075, 1509, 1512, 1513, 1514, 1520, 1522, 2720, 4668, 4125, 4758, 2799, 53, 54, 175, 3920, 27074, 4864, 10577, 6556, 4891, 7805, 8763, 79158, 4074, 8905, 26088, 9516	31		0
hsa04062	Chemokine signaling pathway	2919, 2920, 2921, 6374, 6372, 5473, 3576, 4283, 3627, 6373, 6387, 10563, 58191, 5196, 5197, 9547, 6375, 6846, 6376, 6346, 6347, 6348, 6349, 414062, 6351, 9560, 388372, 6352, 6354, 6355, 6356, 6357, 6358, 6359, 6368, 6360, 6361, 6362, 6363, 6364, 6366, 6367, 6369, 6370, 10344, 10850, 56477, 3579, 3577, 2833, 7852, 643, 10663, 2829, 1524, 1237, 1235, 10803, 1233, 1236, 729230, 1234, 1230, 1232, 282…	185	2919, 2920, 2921, 6374, 6372, 5473, 3576, 4283, 3627, 6373, 6387, 10563, 58191, 5196, 5197, 9547, 6375, 6846, 6376, 6346, 6347, 6348, 414062, 6351, 6352, 6354, 6355, 6356, 6357, 6359, 6368, 6360, 6361, 6362, 6363, 6364, 6366, 6367, 6369, 6370, 10344, 10850, 56477, 3579, 3577, 2833, 7852, 643, 10663, 2829, 1524, 1237, 1235, 10803, 1233, 1236, 729230, 1234, 1230, 1232, 2826, 3717, 3718, 6772, 6773,…	181	6372, 3576, 4283, 3627, 6373, 6387, 58191, 6375, 6351, 6352, 6355, 6357, 6362, 6363, 7852, 1236, 729230, 1234, 1230, 3717, 3718, 6772, 6773, 113, 5567, 4067, 3055, 2268, 2885, 5594, 5293, 3702, 10451, 5880, 2782, 57580, 1794, 5579, 653361	39	9547, 6376, 2770, 108, 2309, 4792, 8976, 5829, 23236, 5332, 2869	11
hsa04650	Natural killer cell mediated cytotoxicity	3105, 3106, 3107, 3135, 3133, 3812, 3811, 3803, 3802, 3804, 3805, 57292, 3821, 3822, 3823, 3824, 5777, 5781, 3383, 3384, 3683, 3689, 2185, 10451, 7409, 7410, 5879, 5880, 5881, 5058, 5604, 5605, 5594, 5595, 7124, 1437, 3458, 3806, 3808, 3809, 3810, 100132285, 9436, 7305, 3932, 102723407, 2214, 2215, 9437, 259197, 2207, 919, 7535, 6850, 3937, 27040, 5335, 5336, 6452, 5290, 5293, 5291, 5295, 5296, 8…	133	3105, 3106, 3107, 3135, 3133, 3811, 3803, 3802, 3804, 3805, 57292, 3821, 3823, 3824, 5777, 5781, 3383, 3384, 3683, 3689, 2185, 10451, 7409, 7410, 5879, 5880, 5881, 5058, 5604, 5605, 5594, 5595, 7124, 1437, 3458, 3806, 3808, 3809, 3810, 100132285, 9436, 7305, 3932, 102723407, 2214, 2215, 9437, 259197, 2207, 919, 7535, 6850, 3937, 27040, 5335, 5336, 6452, 5290, 5293, 5291, 5295, 5296, 8503, 2534, 6…	126	3105, 3106, 3107, 3135, 5777, 3683, 3689, 10451, 5880, 5594, 7305, 3932, 2214, 2215, 2207, 7535, 6850, 3937, 27040, 5336, 5293, 2885, 4277, 10870, 962, 5578, 5579, 4068, 3455, 8743, 8795, 355, 3002, 637	34	5781, 4772	2
hsa04064	NF-kappa B signaling pathway	3932, 7535, 27040, 5335, 5588, 102723407, 6850, 4067, 29760, 695, 5336, 5579, 29775, 84433, 79092, 8915, 10892, 3553, 3554, 4615, 3654, 51135, 7189, 7124, 7132, 8737, 8717, 7186, 7188, 329, 330, 23586, 7706, 3929, 929, 7099, 23643, 114609, 353376, 148022, 959, 958, 7187, 8600, 8792, 4049, 4050, 8740, 4055, 9020, 6885, 10454, 23118, 257397, 10673, 115650, 8517, 1147, 3551, 51588, 7329, 472, 55367,…	95	3932, 7535, 27040, 5335, 5588, 102723407, 6850, 4067, 29760, 695, 5336, 5579, 29775, 84433, 79092, 8915, 10892, 3553, 3554, 4615, 3654, 51135, 7189, 7124, 7132, 8737, 8717, 7186, 7188, 329, 330, 23586, 7706, 3929, 929, 7099, 23643, 114609, 148022, 959, 958, 7187, 8600, 8792, 4049, 4050, 8740, 4055, 9020, 6885, 10454, 23118, 257397, 10673, 115650, 8517, 1147, 3551, 51588, 7329, 472, 55367, 23085, …	91	3932, 7535, 27040, 6850, 4067, 29760, 695, 5336, 5579, 330, 3929, 929, 23643, 8600, 4050, 10673, 472, 597, 3576, 7128, 6351, 7412, 5328, 6357, 6363, 6387	26	4792, 596, 5743, 4616	4
hsa04380	Osteoclast differentiation	1435, 1436, 2885, 5594, 5595, 5290, 5293, 5291, 5295, 5296, 8503, 207, 208, 10000, 3458, 3459, 3460, 6772, 3552, 3553, 3554, 7124, 7132, 7040, 7042, 7046, 7048, 8600, 8792, 4982, 7186, 7189, 3932, 2534, 9020, 1147, 5971, 4791, 6885, 10454, 23118, 8517, 3551, 4792, 5970, 4790, 4773, 4772, 3456, 5604, 5608, 5600, 6300, 5603, 1432, 5609, 5599, 5602, 5601, 2353, 2354, 2355, 8061, 3725, 3727, 3726, 58…	128	1435, 1436, 2885, 5594, 5595, 5290, 5293, 5291, 5295, 5296, 8503, 207, 208, 10000, 3458, 3459, 3460, 6772, 3552, 3553, 3554, 7124, 7132, 7040, 7042, 7046, 7048, 8600, 8792, 4982, 7186, 7189, 3932, 2534, 9020, 1147, 5971, 4791, 6885, 10454, 23118, 8517, 3551, 4792, 5970, 4790, 4773, 4772, 3456, 5604, 5608, 5600, 6300, 5603, 1432, 5609, 5599, 5602, 5601, 2353, 2354, 2355, 8061, 3725, 3727, 3726, 58…	127	1436, 2885, 5594, 5293, 6772, 8600, 3932, 1535, 4688, 653361, 4689, 695, 10288, 11006, 2212, 2213, 9103, 2214, 2215, 7305, 6850, 29760, 3937, 5336, 1513, 54, 3455, 6773, 1540	29	7042, 7048, 4982, 4792, 4772, 2354, 2355, 3725, 3726, 5468	10
hsa04672	Intestinal immune network for IgA production	941, 942, 3108, 3109, 3111, 3112, 3113, 3115, 3117, 3118, 3119, 3122, 3123, 3125, 3126, 3127, 940, 3558, 3565, 3567, 3569, 3586, 7040, 8741, 10673, 23495, 608, 115650, 102723407, 57379, 958, 959, 29851, 23308, 102723996, 10803, 3676, 3695, 6387, 7852, 56477, 2826, 6370, 8174, 4055, 9020, 3600, 3601, 5284	49	941, 942, 3108, 3109, 3111, 3112, 3113, 3115, 3117, 3119, 3122, 3123, 3126, 940, 3558, 3565, 3567, 3569, 3586, 7040, 8741, 10673, 23495, 608, 115650, 102723407, 57379, 958, 959, 29851, 23308, 10803, 3676, 3695, 6387, 7852, 56477, 2826, 6370, 8174, 4055, 9020, 3600, 3601, 5284	45	942, 3108, 3109, 3111, 3112, 3113, 3115, 3117, 3119, 3122, 3126, 940, 10673, 3676, 6387, 7852, 3600	17		0
hsa04666	Fc gamma R-mediated phagocytosis	102723407, 2209, 2212, 5788, 3055, 4067, 6850, 5290, 5293, 5291, 5295, 5296, 8503, 207, 208, 10000, 6198, 6199, 5335, 5336, 5580, 5581, 5894, 5604, 5594, 5595, 4082, 65108, 5337, 5338, 8611, 8613, 8612, 8877, 56848, 5578, 5579, 5582, 653361, 2934, 85477, 10451, 7409, 7410, 998, 7454, 8976, 7408, 10092, 81873, 10093, 10094, 10095, 10552, 10109, 5879, 5880, 8936, 10163, 10810, 5058, 3984, 3985, 107…	91	102723407, 2209, 2212, 5788, 3055, 4067, 6850, 5290, 5293, 5291, 5295, 5296, 8503, 207, 208, 10000, 6198, 6199, 5335, 5336, 5580, 5581, 5894, 5604, 5594, 5595, 4082, 65108, 5337, 5338, 8611, 8613, 8612, 8877, 56848, 5578, 5579, 5582, 653361, 2934, 85477, 10451, 7409, 7410, 998, 7454, 8976, 7408, 10092, 81873, 10093, 10094, 10095, 10552, 10109, 5879, 5880, 8936, 10163, 10810, 5058, 3984, 3985, 107…	90	2212, 5788, 3055, 4067, 6850, 5293, 5336, 5594, 4082, 65108, 5578, 5579, 653361, 10451, 10095, 5880, 1794, 2213, 3635, 27040, 2214	21	8611, 8613, 2934, 85477, 8976, 10810, 1073, 8853	8
hsa04670	Leukocyte transendothelial migration	83700, 3684, 3689, 58494, 3676, 3688, 5175, 4267, 3683, 50848, 1003, 1364, 1365, 1366, 149461, 10686, 23562, 24146, 26285, 49861, 5010, 51208, 53842, 7122, 9071, 9073, 9074, 9075, 9076, 9080, 137075, 644672, 100132463, 100506658, 90952, 7412, 7430, 4478, 60, 71, 5290, 5293, 5291, 5295, 5296, 8503, 5879, 1536, 1535, 4688, 653361, 4689, 1499, 1500, 29119, 1495, 1496, 5781, 4313, 4318, 5600, 6300, 5…	112	83700, 3684, 3689, 58494, 3676, 3688, 5175, 4267, 3683, 50848, 1003, 1364, 1365, 1366, 149461, 10686, 23562, 24146, 26285, 49861, 5010, 51208, 53842, 7122, 9071, 9073, 9074, 9075, 9076, 9080, 137075, 100506658, 90952, 7412, 7430, 4478, 60, 5290, 5293, 5291, 5295, 5296, 8503, 5879, 1536, 1535, 4688, 653361, 4689, 1499, 1500, 29119, 1495, 1496, 5781, 4313, 4318, 5600, 6300, 5603, 1432, 3383, 5335, …	109	3684, 3689, 3676, 4267, 3683, 7412, 5293, 1536, 1535, 4688, 653361, 4689, 4313, 5336, 5578, 5579, 7070, 6387, 7852, 83593, 3702, 10451, 5880, 399	24	5010, 5781, 5829, 10398, 2770	5
hsa04060	Cytokine-cytokine receptor interaction	2919, 2920, 2921, 6374, 6372, 5473, 3576, 4283, 3627, 6373, 6387, 10563, 58191, 5196, 5197, 9547, 6375, 6846, 6376, 6346, 6364, 6370, 6361, 6367, 6363, 6366, 6347, 6351, 9560, 388372, 6348, 6349, 414062, 6357, 6354, 6352, 6358, 6360, 6359, 6368, 6355, 6356, 6369, 10344, 56477, 10850, 6362, 3569, 3589, 5008, 3976, 1270, 23529, 1489, 1440, 3952, 3565, 3596, 3592, 3593, 51561, 1437, 3562, 3567, 3558…	270	2919, 2920, 2921, 6374, 6372, 5473, 3576, 4283, 3627, 6373, 6387, 10563, 58191, 5196, 5197, 9547, 6375, 6846, 6376, 6346, 6364, 6370, 6361, 6367, 6363, 6366, 6347, 6351, 6348, 414062, 6357, 6354, 6352, 6360, 6359, 6368, 6355, 6356, 6369, 10344, 56477, 10850, 6362, 3569, 3589, 5008, 3976, 1270, 23529, 1489, 1440, 3952, 3565, 3596, 3592, 3593, 51561, 1437, 3562, 3567, 3558, 3574, 3578, 3600, 59067,…	260	6372, 3576, 4283, 3627, 6373, 6387, 58191, 6375, 6363, 6351, 6357, 6352, 6355, 6362, 51561, 3600, 7424, 9966, 8743, 8600, 4050, 944, 10673, 7852, 1236, 729230, 1234, 1230, 9180, 3594, 1439, 3560, 3561, 3575, 50615, 1436, 3455, 3587, 8795, 355, 939	41	9547, 6376, 3976, 3952, 7422, 7042, 53342, 57007, 3977, 3953, 2690, 1956, 4982, 7048, 657	15
hsa04620	Toll-like receptor signaling pathway	7096, 7097, 10333, 3929, 929, 23643, 7098, 7099, 7100, 51284, 51311, 1513, 54106, 5879, 5290, 5293, 5291, 5295, 5296, 8503, 207, 208, 10000, 54472, 4615, 114609, 8772, 841, 51135, 3654, 7189, 10454, 23118, 6885, 8517, 1147, 3551, 4792, 4790, 5970, 1326, 5604, 5605, 5594, 5595, 5606, 5608, 6416, 5609, 5600, 6300, 5603, 1432, 5599, 5602, 5601, 3725, 2353, 7124, 3553, 3569, 3592, 3593, 3576, 6352, 6…	104	7096, 7097, 10333, 3929, 929, 23643, 7098, 7099, 7100, 51284, 51311, 1513, 54106, 5879, 5290, 5293, 5291, 5295, 5296, 8503, 207, 208, 10000, 54472, 4615, 114609, 8772, 841, 51135, 3654, 7189, 10454, 23118, 6885, 8517, 1147, 3551, 4792, 4790, 5970, 1326, 5604, 5605, 5594, 5595, 5606, 5608, 6416, 5609, 5600, 6300, 5603, 1432, 5599, 5602, 5601, 3725, 2353, 7124, 3553, 3569, 3592, 3593, 3576, 6352, 6…	98	7096, 7097, 3929, 929, 23643, 51284, 51311, 1513, 5293, 841, 5594, 3576, 6352, 6351, 6696, 942, 3455, 6772, 3627, 4283, 6373	21	4792, 1326, 3725	3
hsa04664	Fc epsilon RI signaling pathway	102723407, 2205, 2206, 2207, 6850, 4067, 695, 3635, 5335, 5336, 5578, 5290, 5293, 5291, 5295, 5296, 8503, 5170, 207, 208, 10000, 5879, 5880, 5881, 6416, 5609, 5606, 5608, 5599, 5602, 5601, 5600, 6300, 5603, 1432, 3565, 3596, 3562, 3567, 1437, 7124, 3937, 10451, 7409, 7410, 2534, 9846, 27040, 2885, 6654, 6655, 3265, 3845, 4893, 5894, 5604, 5605, 5594, 5595, 123745, 5321, 8681, 100137049, 8605, 283…	68	102723407, 2205, 2206, 2207, 6850, 4067, 695, 3635, 5335, 5336, 5578, 5290, 5293, 5291, 5295, 5296, 8503, 5170, 207, 208, 10000, 5879, 5880, 5881, 6416, 5609, 5606, 5608, 5599, 5602, 5601, 5600, 6300, 5603, 1432, 3565, 3596, 3562, 3567, 1437, 7124, 3937, 10451, 7409, 7410, 2534, 9846, 27040, 2885, 6654, 6655, 3265, 3845, 4893, 5894, 5604, 5605, 5594, 5595, 5321, 100137049, 8605, 283748, 255189, 2…	66	2207, 6850, 4067, 695, 3635, 5336, 5578, 5293, 5880, 3937, 10451, 27040, 2885, 5594, 240	15	2205	1
hsa04662	B cell receptor signaling pathway	102723407, 973, 974, 4067, 6850, 695, 27071, 29760, 10451, 7409, 7410, 5879, 5880, 5881, 5336, 5530, 5532, 5533, 5534, 5535, 4772, 4773, 4775, 2885, 6654, 6655, 25780, 3265, 3845, 4893, 5894, 5604, 5605, 5594, 5595, 2353, 3725, 5579, 84433, 8915, 10892, 1147, 3551, 8517, 4790, 5970, 4792, 4793, 4794, 8519, 975, 930, 1380, 5295, 5296, 8503, 5290, 5293, 5291, 207, 208, 10000, 2932, 2213, 3635, 3636…	71	102723407, 973, 974, 4067, 6850, 695, 27071, 29760, 10451, 7409, 7410, 5879, 5880, 5881, 5336, 5530, 5532, 5533, 5534, 5535, 4772, 4773, 4775, 2885, 6654, 6655, 25780, 3265, 3845, 4893, 5894, 5604, 5605, 5594, 5595, 2353, 3725, 5579, 84433, 8915, 10892, 1147, 3551, 8517, 4790, 5970, 4792, 4793, 4794, 8519, 975, 930, 1380, 5295, 5296, 8503, 5290, 5293, 5291, 207, 208, 10000, 2932, 2213, 3635, 3636…	71	4067, 6850, 695, 27071, 29760, 10451, 5880, 5336, 2885, 5594, 5579, 5293, 2213, 3635, 5777, 118788	16	4772, 3725, 4792	3
hsa04512	ECM-receptor interaction	1277, 1278, 1280, 1284, 1286, 1288, 1282, 1287, 1285, 1291, 1292, 1293, 131873, 256076, 1297, 1298, 1299, 284217, 3908, 3909, 3911, 3910, 3912, 3913, 3914, 22798, 3915, 3918, 10319, 1101, 5649, 7057, 1311, 7058, 7059, 7060, 2335, 6696, 7448, 3371, 63923, 7143, 7148, 7450, 3381, 375790, 3339, 3672, 3673, 3674, 3675, 3676, 3678, 3655, 3679, 8516, 3680, 8515, 22801, 3685, 3688, 3690, 3691, 3693, 369…	82	1277, 1278, 1280, 1284, 1286, 1288, 1282, 1287, 1285, 1291, 1292, 1293, 131873, 256076, 1297, 1298, 1299, 284217, 3908, 3909, 3911, 3910, 3912, 3913, 3914, 22798, 3915, 3918, 10319, 1101, 5649, 7057, 1311, 7058, 7059, 7060, 2335, 6696, 3371, 63923, 7143, 7148, 7450, 3381, 375790, 3339, 3672, 3673, 3674, 3675, 3676, 3678, 3655, 3679, 8516, 3680, 8515, 22801, 3685, 3688, 3690, 3691, 3693, 3695, 369…	79	1277, 1278, 1284, 1292, 3910, 7058, 2335, 6696, 3371, 3381, 3676, 6382, 961, 3161	14	1287, 3908, 3912, 5649, 7060, 3339, 3679, 22801, 6385, 9899, 948	11
hsa04141	Protein processing in endoplasmic reticulum	29927, 55176, 10952, 23480, 7095, 11231, 6184, 6185, 1603, 7991, 1650, 3703, 201595, 7841, 10970, 6238, 64374, 10525, 3309, 51726, 64215, 5611, 54431, 7184, 23193, 5589, 821, 2923, 811, 11253, 10905, 57134, 4121, 10960, 3998, 79748, 10113, 56681, 51128, 6396, 22872, 25956, 10483, 10484, 10427, 10802, 9632, 9871, 55757, 56886, 9695, 55741, 80267, 5034, 9601, 10130, 10961, 81567, 30001, 56605, 1095…	166	29927, 55176, 10952, 23480, 7095, 11231, 6184, 6185, 1603, 7991, 1650, 3703, 201595, 7841, 10970, 6238, 64374, 10525, 3309, 51726, 64215, 5611, 54431, 7184, 23193, 5589, 821, 2923, 811, 11253, 10905, 57134, 4121, 10960, 3998, 79748, 10113, 56681, 51128, 6396, 22872, 25956, 10483, 10484, 10427, 10802, 9632, 9871, 55757, 56886, 9695, 55741, 80267, 5034, 9601, 10130, 10961, 30001, 56605, 10956, 2724…	163	10952, 23480, 6184, 6185, 10970, 10525, 5611, 7184, 10483, 10802, 56886, 55741, 5034, 9601, 10130, 30001, 6745, 6747, 6748, 23471, 79139, 91319, 10808, 51465, 6400, 26270	26	7095, 11231, 4121, 3303, 3306, 3337, 1410, 5887, 23645, 1649, 596	11
hsa04621	NOD-like receptor signaling pathway	10392, 8767, 8517, 1147, 3551, 4793, 4792, 4790, 5970, 3553, 3606, 3569, 7124, 3576, 2919, 2920, 2921, 6347, 6352, 820, 64127, 6885, 10454, 23118, 257397, 5594, 5595, 5599, 5602, 5601, 5600, 6300, 5603, 1432, 3725, 55054, 9474, 9140, 11337, 23710, 11345, 10910, 81858, 10616, 55072, 331, 84674, 7205, 55914, 329, 330, 7186, 7188, 7189, 64170, 7128, 57506, 7187, 29110, 9641, 10010, 3661, 3665, 3439,…	168	10392, 8767, 8517, 1147, 3551, 4793, 4792, 4790, 5970, 3553, 3606, 3569, 7124, 3576, 2919, 2920, 2921, 6347, 6352, 820, 64127, 6885, 10454, 23118, 257397, 5594, 5595, 5599, 5602, 5601, 5600, 6300, 5603, 1432, 3725, 55054, 9474, 9140, 11337, 23710, 11345, 10910, 81858, 10616, 55072, 331, 84674, 7205, 55914, 329, 330, 7186, 7188, 7189, 64170, 7128, 57506, 7187, 29110, 9641, 10010, 3661, 3665, 3439,…	162	3576, 6352, 64127, 5594, 330, 7128, 29108, 834, 1508, 114548, 5027, 51393, 3710, 4938, 1536, 1535, 22900, 841, 114769, 4671, 115362, 9447, 2633, 2635, 837, 3455, 6772, 6773	28	4792, 3725, 23710, 84168, 596, 23236, 5332, 10628	8
hsa04640	Hematopoietic cell lineage	4254, 3574, 3565, 1437, 2323, 3567, 1440, 3562, 3569, 3589, 3552, 3553, 7124, 1435, 2056, 7066, 947, 2322, 1791, 3108, 3109, 3111, 3112, 3113, 3115, 3117, 3118, 3119, 3122, 3123, 3125, 3126, 3127, 960, 3815, 3559, 3575, 7037, 952, 924, 914, 921, 909, 910, 911, 912, 913, 920, 925, 926, 915, 916, 917, 4311, 928, 930, 933, 100133941, 931, 1380, 951, 102723407, 2208, 1378, 1438, 3563, 945, 3566, 3570…	97	4254, 3574, 3565, 1437, 2323, 3567, 1440, 3562, 3569, 3589, 3552, 3553, 7124, 1435, 2056, 7066, 947, 2322, 1791, 3108, 3109, 3111, 3112, 3113, 3115, 3117, 3119, 3122, 3123, 3126, 960, 3815, 3559, 3575, 7037, 952, 924, 914, 921, 909, 910, 911, 912, 913, 920, 925, 926, 915, 916, 917, 4311, 928, 930, 933, 100133941, 931, 1380, 951, 102723407, 2208, 1378, 1438, 3563, 945, 3566, 3570, 2209, 1436, 290,…	93	3108, 3109, 3111, 3112, 3113, 3115, 3117, 3119, 3122, 3126, 3575, 952, 914, 920, 925, 915, 916, 931, 951, 1378, 1436, 290, 3684, 929, 3676	25	947, 928, 948	3
hsa04611	Platelet activation	6915, 2149, 9002, 10672, 9138, 23365, 387, 6093, 9475, 5499, 5500, 5501, 4659, 103910, 10627, 5023, 84876, 3708, 3709, 3710, 6786, 4638, 85366, 91807, 340156, 5028, 2776, 23236, 5330, 5331, 5332, 5590, 5584, 10125, 10235, 5906, 5908, 54518, 7094, 83660, 3674, 3690, 83706, 2243, 2244, 2266, 64805, 2770, 2773, 2771, 107, 108, 109, 196883, 111, 112, 113, 114, 115, 5739, 2778, 5294, 23533, 146850, 55…	123	6915, 2149, 9002, 10672, 9138, 23365, 387, 6093, 9475, 5499, 5500, 5501, 4659, 103910, 10627, 5023, 84876, 3708, 3709, 3710, 6786, 4638, 85366, 91807, 340156, 5028, 2776, 23236, 5330, 5331, 5332, 5590, 5584, 10125, 10235, 5906, 5908, 54518, 7094, 83660, 3674, 3690, 83706, 2243, 2244, 2266, 64805, 2770, 2773, 2771, 107, 108, 109, 196883, 111, 112, 113, 114, 115, 5739, 2778, 5294, 23533, 146850, 55…	119	3710, 10125, 83706, 113, 5294, 5567, 2212, 6850, 1277, 1278, 1281, 2207, 4067, 5293, 3937, 5336, 695, 5594, 8673	19	4638, 23236, 5332, 83660, 2770, 108, 2977, 5592	8
hsa04660	T cell receptor signaling pathway	915, 916, 917, 919, 920, 925, 926, 5788, 3932, 2534, 7535, 3937, 27040, 3702, 7006, 4690, 8440, 10451, 7409, 7410, 9402, 2885, 5058, 5062, 5063, 10298, 56924, 106821730, 57144, 387, 998, 1739, 5600, 6300, 5603, 1432, 5335, 5530, 5532, 5533, 5534, 5535, 4772, 4773, 4775, 6654, 6655, 10125, 3265, 3845, 4893, 5894, 5604, 5605, 5594, 5595, 2353, 3725, 5588, 84433, 8915, 10892, 6885, 5609, 1147, 3551,…	103	915, 916, 917, 919, 920, 925, 926, 5788, 3932, 2534, 7535, 3937, 27040, 3702, 7006, 4690, 8440, 10451, 7409, 7410, 9402, 2885, 5058, 5062, 5063, 10298, 56924, 57144, 387, 998, 1739, 5600, 6300, 5603, 1432, 5335, 5530, 5532, 5533, 5534, 5535, 4772, 4773, 4775, 6654, 6655, 10125, 3265, 3845, 4893, 5894, 5604, 5605, 5594, 5595, 2353, 3725, 5588, 84433, 8915, 10892, 6885, 5609, 1147, 3551, 8517, 4790…	102	915, 916, 920, 925, 5788, 3932, 7535, 3937, 27040, 3702, 10451, 2885, 10125, 5594, 940, 5293, 5777	17	4772, 3725, 4792, 1326, 868	5
hsa04115	p53 signaling pathway	472, 11200, 545, 1111, 92344, 1029, 4193, 4194, 7157, 1026, 595, 894, 896, 1019, 1021, 898, 9134, 1017, 2810, 56475, 891, 9133, 983, 1647, 4616, 10912, 51512, 355, 55367, 841, 637, 581, 5366, 27113, 63970, 9540, 9538, 51246, 64065, 64393, 6477, 54205, 317, 842, 836, 3486, 3479, 5054, 575, 3732, 7057, 5268, 1643, 50484, 6241, 27244, 143686, 83667, 5728, 7249, 55240, 64326, 25898, 900, 901, 8493, 7…	68	472, 11200, 545, 1111, 92344, 1029, 4193, 4194, 7157, 1026, 595, 894, 896, 1019, 1021, 898, 9134, 1017, 2810, 56475, 891, 9133, 983, 1647, 4616, 10912, 51512, 355, 55367, 841, 637, 581, 5366, 63970, 9540, 9538, 51246, 64065, 64393, 6477, 54205, 317, 842, 836, 3486, 3479, 5054, 575, 3732, 7057, 5268, 1643, 50484, 6241, 27244, 143686, 83667, 5728, 7249, 55240, 64326, 25898, 900, 901, 8493, 7161, 87…	67	472, 894, 896, 9134, 891, 9133, 983, 355, 841, 637, 64393, 6241, 55240, 8795	14	1647, 4616, 64065	3
hsa04630	Jak-STAT signaling pathway	3558, 3562, 3565, 3567, 3569, 3574, 3578, 3586, 3589, 3592, 3593, 3596, 3600, 29949, 50604, 11009, 59067, 50616, 51561, 53342, 3439, 3440, 3441, 3442, 3443, 3444, 3445, 3446, 3447, 3448, 3449, 3451, 3452, 3456, 3458, 338376, 56832, 282616, 282617, 282618, 3467, 5008, 3976, 85480, 1489, 1437, 1270, 1440, 2056, 2688, 2689, 1442, 1443, 3952, 7066, 5617, 3559, 3560, 3561, 3563, 3566, 3568, 3570, 3575…	156	3558, 3562, 3565, 3567, 3569, 3574, 3578, 3586, 3589, 3592, 3593, 3596, 3600, 29949, 50604, 11009, 59067, 50616, 51561, 53342, 3439, 3440, 3441, 3442, 3444, 3445, 3446, 3448, 3449, 3451, 3452, 3456, 3458, 338376, 56832, 282616, 282618, 3467, 5008, 3976, 85480, 1489, 1437, 1270, 1440, 2056, 2688, 2689, 1442, 3952, 7066, 5617, 3559, 3560, 3561, 3563, 3566, 3568, 3570, 3575, 3581, 3587, 3588, 3590, …	152	3600, 51561, 3560, 3561, 3575, 3587, 3594, 50615, 9466, 3455, 9180, 1439, 3717, 3718, 6772, 6773, 894, 896, 5771, 5777, 2885, 5293	22	53342, 3976, 3952, 3977, 2690, 3953, 8835, 596, 5292, 4609, 316, 2273, 5781	13
hsa04510	Focal adhesion	1277, 1278, 1280, 1284, 1286, 1288, 1282, 1287, 1285, 1291, 1292, 1293, 131873, 256076, 1297, 1298, 1299, 284217, 3908, 3909, 3911, 3910, 3912, 3913, 3914, 22798, 3915, 3918, 10319, 1101, 5649, 7057, 1311, 7058, 7059, 7060, 2335, 6696, 7448, 3371, 63923, 7143, 7148, 7450, 3381, 3672, 3673, 3674, 3675, 3676, 3678, 3655, 3679, 8516, 3680, 8515, 22801, 3685, 3688, 3690, 3691, 3693, 3694, 3695, 3696,…	199	1277, 1278, 1280, 1284, 1286, 1288, 1282, 1287, 1285, 1291, 1292, 1293, 131873, 256076, 1297, 1298, 1299, 284217, 3908, 3909, 3911, 3910, 3912, 3913, 3914, 22798, 3915, 3918, 10319, 1101, 5649, 7057, 1311, 7058, 7059, 7060, 2335, 6696, 3371, 63923, 7143, 7148, 7450, 3381, 3672, 3673, 3674, 3675, 3676, 3678, 3655, 3679, 8516, 3680, 8515, 22801, 3685, 3688, 3690, 3691, 3693, 3695, 3696, 5154, 5155,…	194	1277, 1278, 1284, 1292, 3910, 7058, 2335, 6696, 3371, 3381, 3676, 7424, 64098, 5578, 5579, 5293, 10451, 5880, 2885, 5594, 894, 896, 330	23	1287, 3908, 3912, 5649, 7060, 3679, 22801, 80310, 7422, 1956, 10398, 4660, 4638, 83660, 2318, 5829, 55742, 3725, 858, 596	20
hsa04610	Complement and coagulation cascades	2152, 2155, 2159, 2153, 2147, 2161, 2160, 2158, 7450, 2157, 7056, 10544, 5624, 2149, 2151, 9002, 2162, 2165, 1361, 2243, 2244, 2266, 3818, 3827, 623, 624, 5340, 7035, 462, 3053, 5104, 5627, 5054, 5055, 5327, 5328, 5329, 5265, 5345, 2, 629, 1675, 718, 727, 729, 730, 731, 732, 733, 735, 712, 713, 714, 715, 716, 4153, 5648, 10747, 717, 720, 721, 719, 11326, 1378, 1380, 3684, 3689, 3687, 728, 3075, 3…	79	2152, 2155, 2159, 2153, 2147, 2161, 2160, 2158, 7450, 2157, 7056, 10544, 5624, 2149, 2151, 9002, 2162, 2165, 1361, 2243, 2244, 2266, 3818, 3827, 623, 624, 5340, 7035, 462, 3053, 5104, 5627, 5054, 5055, 5327, 5328, 5329, 5265, 5345, 2, 629, 1675, 718, 727, 729, 730, 731, 732, 733, 735, 712, 713, 714, 715, 716, 4153, 5648, 10747, 717, 719, 11326, 1378, 1380, 3684, 3689, 3687, 728, 3075, 3426, 710, …	76	2153, 5328, 5329, 5265, 629, 712, 713, 715, 716, 717, 1378, 3684, 3689, 728	14	624, 7035, 5327, 1675, 729, 730, 3075	7
hsa04210	Apoptosis	8743, 8797, 8795, 8794, 8793, 356, 355, 8772, 7124, 7132, 8717, 8837, 841, 843, 839, 836, 840, 637, 581, 578, 56616, 5414, 27429, 54205, 317, 842, 5551, 3002, 10376, 7277, 7278, 7846, 84790, 51807, 112714, 113457, 79861, 4170, 60, 71, 6708, 6709, 4000, 4001, 84823, 10038, 142, 10039, 143, 1676, 1677, 2021, 9131, 2081, 7186, 3708, 3709, 3710, 823, 824, 100506742, 9451, 1965, 468, 1649, 1508, 1075,…	138	8743, 8797, 8795, 8794, 8793, 356, 355, 8772, 7124, 7132, 8717, 8837, 841, 843, 839, 836, 840, 637, 581, 578, 56616, 5414, 27429, 54205, 317, 842, 5551, 3002, 10376, 7277, 7846, 84790, 51807, 112714, 113457, 79861, 4170, 60, 6708, 6709, 4000, 4001, 84823, 10038, 142, 10039, 143, 1676, 1677, 2021, 9131, 2081, 7186, 3708, 3709, 3710, 823, 824, 100506742, 9451, 1965, 468, 1649, 1508, 1075, 1509, 872…	135	8743, 8795, 355, 841, 637, 3002, 4001, 3710, 1508, 1075, 1509, 1512, 1513, 1514, 1520, 1522, 330, 10018, 597, 472, 1439, 5293, 5594	23	1649, 596, 3725, 4792, 1647, 4616	6
