# Supplementary material for: Effects of rheumatoid arthritis associated transcriptional changes on osteoclast differentiation network in the synovium
Source: PeerJ. 2018 Oct 11;6:e5743. doi: 10.7717/peerj.5743 (PMC6186409; doi:10.7717/peerj.5743)
Supplement: Supplemental Information 9 — The table contains the information about the total number of genes and DEGs common between the pair of pathways. In this table, each row is meant for a pair of enriched pathway in the RA synovium. The KEGG pathway identifier and the name of each pathway in the pair are listed in the columns A-D. Columns E and F represent the Entrez ID and the total count of the genes that are common between the pair of pathways. Columns G-L signify the the Entrez ID and the total count of the DEGs that are common between the pair of pathways. The sum of all the genes belonging to each of the pathway pair is listed in column M of the table. [file peerj-06-5743-s009.xlsx]

## Sheet: Sheet1
pathway_pairs	pathway_pairs_name	first_term	second_term	first_pathway	second_pathway	intersected_pathway_genes	count_intersected_pathway_genes	intersected_microarray_up_genes	count_intersected_microarray_up_genes	intersected_microarray_down_genes	count_intersected_microarray_down_genes	intersected_DEGs	count_intersected_DEGs	total_pathway_pair_size
hsa04612,hsa04672	Antigen processing and presentation,Intestinal immune network for IgA production	hsa04612	hsa04672	Antigen processing and presentation	Intestinal immune network for IgA production	3108, 3109, 3111, 3112, 3113, 3115, 3117, 3119, 3122, 3123, 3126	11	3108, 3109, 3111, 3112, 3113, 3115, 3117, 3119, 3122, 3126	10		0	3108, 3109, 3111, 3112, 3113, 3115, 3117, 3119, 3122, 3126	10	116
hsa04666,hsa04664	Fc gamma R-mediated phagocytosis,Fc epsilon RI signaling pathway	hsa04666	hsa04664	Fc gamma R-mediated phagocytosis	Fc epsilon RI signaling pathway	102723407, 4067, 6850, 5290, 5293, 5291, 5295, 5296, 8503, 207, 208, 10000, 5335, 5336, 5894, 5604, 5594, 5595, 5578, 10451, 7409, 7410, 5879, 5880, 3635, 9846, 27040, 100137049, 255189, 283748, 5321	31	4067, 6850, 5293, 5336, 5594, 5578, 10451, 5880, 3635, 27040	10		0	4067, 6850, 5293, 5336, 5594, 5578, 10451, 5880, 3635, 27040	10	156
hsa04666,hsa04662	Fc gamma R-mediated phagocytosis,B cell receptor signaling pathway	hsa04666	hsa04662	Fc gamma R-mediated phagocytosis	B cell receptor signaling pathway	102723407, 4067, 6850, 5290, 5293, 5291, 5295, 5296, 8503, 207, 208, 10000, 5336, 5894, 5604, 5594, 5595, 5579, 10451, 7409, 7410, 5879, 5880, 2213, 3635, 3636	26	4067, 6850, 5293, 5336, 5594, 5579, 10451, 5880, 2213, 3635	10		0	4067, 6850, 5293, 5336, 5594, 5579, 10451, 5880, 2213, 3635	10	161
hsa04612,hsa04640	Antigen processing and presentation,Hematopoietic cell lineage	hsa04612	hsa04640	Antigen processing and presentation	Hematopoietic cell lineage	7124, 925, 926, 3108, 3109, 3111, 3112, 3113, 3115, 3117, 3119, 3122, 3123, 3126, 920	15	925, 3108, 3109, 3111, 3112, 3113, 3115, 3117, 3119, 3122, 3126, 920	12		0	925, 3108, 3109, 3111, 3112, 3113, 3115, 3117, 3119, 3122, 3126, 920	12	164
hsa04670,hsa04664	Leukocyte transendothelial migration,Fc epsilon RI signaling pathway	hsa04670	hsa04664	Leukocyte transendothelial migration	Fc epsilon RI signaling pathway	5290, 5293, 5291, 5295, 5296, 8503, 5879, 5600, 6300, 5603, 1432, 5335, 5336, 5578, 10451, 7409, 7410, 5880	18	5293, 5336, 5578, 10451, 5880	5		0	5293, 5336, 5578, 10451, 5880	5	175
hsa04670,hsa04662	Leukocyte transendothelial migration,B cell receptor signaling pathway	hsa04670	hsa04662	Leukocyte transendothelial migration	B cell receptor signaling pathway	5290, 5293, 5291, 5295, 5296, 8503, 5879, 5336, 5579, 10451, 7409, 7410, 5880	13	5293, 5336, 5579, 10451, 5880	5		0	5293, 5336, 5579, 10451, 5880	5	180
hsa04650,hsa04664	Natural killer cell mediated cytotoxicity,Fc epsilon RI signaling pathway	hsa04650	hsa04664	Natural killer cell mediated cytotoxicity	Fc epsilon RI signaling pathway	10451, 7409, 7410, 5879, 5880, 5881, 5604, 5605, 5594, 5595, 7124, 1437, 102723407, 2207, 6850, 3937, 27040, 5335, 5336, 5290, 5293, 5291, 5295, 5296, 8503, 2534, 2885, 6654, 6655, 3265, 3845, 4893, 5894, 5578	34	10451, 5880, 5594, 2207, 6850, 3937, 27040, 5336, 5293, 2885, 5578	11		0	10451, 5880, 5594, 2207, 6850, 3937, 27040, 5336, 5293, 2885, 5578	11	192
hsa04666,hsa04660	Fc gamma R-mediated phagocytosis,T cell receptor signaling pathway	hsa04666	hsa04660	Fc gamma R-mediated phagocytosis	T cell receptor signaling pathway	5788, 5290, 5293, 5291, 5295, 5296, 8503, 207, 208, 10000, 5335, 5894, 5604, 5594, 5595, 10451, 7409, 7410, 998, 5058, 27040	21	5788, 5293, 5594, 10451, 27040	5		0	5788, 5293, 5594, 10451, 27040	5	192
hsa04380,hsa04664	Osteoclast differentiation,Fc epsilon RI signaling pathway	hsa04380	hsa04664	Osteoclast differentiation	Fc epsilon RI signaling pathway	2885, 5594, 5595, 5290, 5293, 5291, 5295, 5296, 8503, 207, 208, 10000, 7124, 2534, 5604, 5608, 5600, 6300, 5603, 1432, 5609, 5599, 5602, 5601, 5879, 695, 6850, 3937, 5336, 9846	30	2885, 5594, 5293, 695, 6850, 3937, 5336	7		0	2885, 5594, 5293, 695, 6850, 3937, 5336	7	193
hsa04650,hsa04662	Natural killer cell mediated cytotoxicity,B cell receptor signaling pathway	hsa04650	hsa04662	Natural killer cell mediated cytotoxicity	B cell receptor signaling pathway	5777, 10451, 7409, 7410, 5879, 5880, 5881, 5604, 5605, 5594, 5595, 102723407, 6850, 5336, 5290, 5293, 5291, 5295, 5296, 8503, 2885, 6654, 6655, 3265, 3845, 4893, 5894, 5530, 5532, 5533, 5534, 5535, 4772, 4773, 5579	35	5777, 10451, 5880, 5594, 6850, 5336, 5293, 2885, 5579	9	4772	1	5777, 10451, 5880, 5594, 6850, 5336, 5293, 2885, 5579, 4772	10	197
hsa04380,hsa04662	Osteoclast differentiation,B cell receptor signaling pathway	hsa04380	hsa04662	Osteoclast differentiation	B cell receptor signaling pathway	2885, 5594, 5595, 5290, 5293, 5291, 5295, 5296, 8503, 207, 208, 10000, 1147, 8517, 3551, 4792, 5970, 4790, 4773, 4772, 5604, 2353, 3725, 5879, 695, 11025, 2213, 6850, 29760, 5336, 5530, 5532, 5533, 5534, 5535	35	2885, 5594, 5293, 695, 2213, 6850, 29760, 5336	8	4792, 4772, 3725	3	2885, 5594, 5293, 695, 2213, 6850, 29760, 5336, 4792, 4772, 3725	11	198
hsa04666,hsa04670	Fc gamma R-mediated phagocytosis,Leukocyte transendothelial migration	hsa04666	hsa04670	Fc gamma R-mediated phagocytosis	Leukocyte transendothelial migration	5290, 5293, 5291, 5295, 5296, 8503, 5335, 5336, 5578, 5579, 5582, 653361, 10451, 7409, 7410, 998, 7408, 5879, 5880	19	5293, 5336, 5578, 5579, 653361, 10451, 5880	7		0	5293, 5336, 5578, 5579, 653361, 10451, 5880	7	199
hsa04612,hsa04514	Antigen processing and presentation,Cell adhesion molecules (CAMs)	hsa04612	hsa04514	Antigen processing and presentation	Cell adhesion molecules (CAMs)	3105, 3106, 3107, 3134, 3135, 3133, 925, 926, 3108, 3109, 3111, 3112, 3113, 3115, 3117, 3119, 3122, 3123, 3126, 920	20	3105, 3106, 3107, 3134, 3135, 925, 3108, 3109, 3111, 3112, 3113, 3115, 3117, 3119, 3122, 3126, 920	17		0	3105, 3106, 3107, 3134, 3135, 925, 3108, 3109, 3111, 3112, 3113, 3115, 3117, 3119, 3122, 3126, 920	17	209
hsa04666,hsa04611	Fc gamma R-mediated phagocytosis,Platelet activation	hsa04666	hsa04611	Fc gamma R-mediated phagocytosis	Platelet activation	2212, 4067, 6850, 5290, 5293, 5291, 5295, 5296, 8503, 207, 208, 10000, 5336, 5594, 5595, 7408, 100137049, 255189, 283748, 5321	20	2212, 4067, 6850, 5293, 5336, 5594	6		0	2212, 4067, 6850, 5293, 5336, 5594	6	209
hsa04923,hsa04022	Regulation of lipolysis in adipocytes,cGMP-PKG signaling pathway	hsa04923	hsa04022	Regulation of lipolysis in adipocytes	cGMP-PKG signaling pathway	153, 154, 155, 107, 108, 109, 196883, 111, 112, 113, 114, 115, 4881, 5592, 5593, 3630, 3643, 3667, 8660, 8471, 207, 208, 10000, 5140, 134, 2770, 2773, 2771	28	113	1	108, 5592, 3667, 8660, 5140, 2770	6	113, 108, 5592, 3667, 8660, 5140, 2770	7	213
hsa04650,hsa04666	Natural killer cell mediated cytotoxicity,Fc gamma R-mediated phagocytosis	hsa04650	hsa04666	Natural killer cell mediated cytotoxicity	Fc gamma R-mediated phagocytosis	10451, 7409, 7410, 5879, 5880, 5058, 5604, 5594, 5595, 102723407, 2214, 6850, 27040, 5335, 5336, 5290, 5293, 5291, 5295, 5296, 8503, 5894, 5578, 5579, 5582	25	10451, 5880, 5594, 2214, 6850, 27040, 5336, 5293, 5578, 5579	10		0	10451, 5880, 5594, 2214, 6850, 27040, 5336, 5293, 5578, 5579	10	216
hsa04650,hsa04064	Natural killer cell mediated cytotoxicity,NF-kappa B signaling pathway	hsa04650	hsa04064	Natural killer cell mediated cytotoxicity	NF-kappa B signaling pathway	3383, 7124, 3932, 102723407, 7535, 6850, 27040, 5335, 5336, 5579	10	3932, 7535, 6850, 27040, 5336, 5579	6		0	3932, 7535, 6850, 27040, 5336, 5579	6	217
hsa04380,hsa04666	Osteoclast differentiation,Fc gamma R-mediated phagocytosis	hsa04380	hsa04666	Osteoclast differentiation	Fc gamma R-mediated phagocytosis	5594, 5595, 5290, 5293, 5291, 5295, 5296, 8503, 207, 208, 10000, 5604, 5879, 653361, 2209, 2212, 2213, 2214, 6850, 5336, 9846	21	5594, 5293, 653361, 2212, 2213, 2214, 6850, 5336	8		0	5594, 5293, 653361, 2212, 2213, 2214, 6850, 5336	8	217
hsa04380,hsa04620	Osteoclast differentiation,Toll-like receptor signaling pathway	hsa04380	hsa04620	Osteoclast differentiation	Toll-like receptor signaling pathway	5594, 5595, 5290, 5293, 5291, 5295, 5296, 8503, 207, 208, 10000, 6772, 3553, 7124, 7189, 1147, 6885, 10454, 23118, 8517, 3551, 4792, 5970, 4790, 3456, 5604, 5608, 5600, 6300, 5603, 1432, 5609, 5599, 5602, 5601, 2353, 3725, 5879, 1513, 3454, 3455	41	5594, 5293, 6772, 1513, 3455	5	4792, 3725	2	5594, 5293, 6772, 1513, 3455, 4792, 3725	7	225
hsa04650,hsa04660	Natural killer cell mediated cytotoxicity,T cell receptor signaling pathway	hsa04650	hsa04660	Natural killer cell mediated cytotoxicity	T cell receptor signaling pathway	5777, 10451, 7409, 7410, 5058, 5604, 5605, 5594, 5595, 7124, 1437, 3458, 3932, 919, 7535, 3937, 27040, 5335, 5290, 5293, 5291, 5295, 5296, 8503, 2534, 2885, 6654, 6655, 3265, 3845, 4893, 5894, 5530, 5532, 5533, 5534, 5535, 4772, 4773	39	5777, 10451, 5594, 3932, 7535, 3937, 27040, 5293, 2885	9	4772	1	5777, 10451, 5594, 3932, 7535, 3937, 27040, 5293, 2885, 4772	10	228
hsa04380,hsa04660	Osteoclast differentiation,T cell receptor signaling pathway	hsa04380	hsa04660	Osteoclast differentiation	T cell receptor signaling pathway	2885, 5594, 5595, 5290, 5293, 5291, 5295, 5296, 8503, 207, 208, 10000, 3458, 7124, 3932, 2534, 9020, 1147, 6885, 8517, 3551, 4792, 5970, 4790, 4773, 4772, 5604, 5600, 6300, 5603, 1432, 5609, 5601, 2353, 3725, 7006, 3937, 5530, 5532, 5533, 5534, 5535	42	2885, 5594, 5293, 3932, 3937	5	4792, 4772, 3725	3	2885, 5594, 5293, 3932, 3937, 4792, 4772, 3725	8	229
hsa04611,hsa04270	Platelet activation,Vascular smooth muscle contraction	hsa04611	hsa04270	Platelet activation	Vascular smooth muscle contraction	10672, 9138, 23365, 387, 6093, 9475, 5499, 5500, 5501, 4659, 3708, 3709, 3710, 4638, 85366, 91807, 340156, 2776, 23236, 5330, 5331, 5332, 107, 108, 109, 196883, 111, 112, 113, 114, 115, 5739, 2778, 5566, 5567, 5568, 2977, 2982, 2983, 5592, 5594, 5595, 5321, 100137049, 8605, 283748, 255189	47	3710, 113, 5567, 5594	4	4638, 23236, 5332, 108, 2977, 5592	6	3710, 113, 5567, 5594, 4638, 23236, 5332, 108, 2977, 5592	10	232
hsa04650,hsa04670	Natural killer cell mediated cytotoxicity,Leukocyte transendothelial migration	hsa04650	hsa04670	Natural killer cell mediated cytotoxicity	Leukocyte transendothelial migration	5781, 3383, 3683, 3689, 2185, 10451, 7409, 7410, 5879, 5880, 5335, 5336, 5290, 5293, 5291, 5295, 5296, 8503, 5578, 5579, 5582	21	3683, 3689, 10451, 5880, 5336, 5293, 5578, 5579	8	5781	1	3683, 3689, 10451, 5880, 5336, 5293, 5578, 5579, 5781	9	235
hsa04380,hsa04670	Osteoclast differentiation,Leukocyte transendothelial migration	hsa04380	hsa04670	Osteoclast differentiation	Leukocyte transendothelial migration	5290, 5293, 5291, 5295, 5296, 8503, 5600, 6300, 5603, 1432, 5879, 1535, 4688, 653361, 4689, 5336	16	5293, 1535, 4688, 653361, 4689, 5336	6		0	5293, 1535, 4688, 653361, 4689, 5336	6	236
hsa04650,hsa04611	Natural killer cell mediated cytotoxicity,Platelet activation	hsa04650	hsa04611	Natural killer cell mediated cytotoxicity	Platelet activation	5594, 5595, 2207, 6850, 3937, 5336, 5290, 5293, 5291, 5295, 5296, 8503, 2534	13	5594, 2207, 6850, 3937, 5336, 5293	6		0	5594, 2207, 6850, 3937, 5336, 5293	6	245
hsa04923,hsa04024	Regulation of lipolysis in adipocytes,cAMP signaling pathway	hsa04923	hsa04024	Regulation of lipolysis in adipocytes	cAMP signaling pathway	7253, 153, 154, 2778, 107, 108, 109, 196883, 111, 112, 113, 114, 115, 5566, 5567, 5568, 4881, 3991, 5290, 5293, 5291, 5295, 5296, 8503, 207, 208, 10000, 5140, 134, 5733, 4852, 4886, 2770, 2773, 2771	35	113, 5567, 5293	3	108, 3991, 5140, 5733, 4886, 2770	6	113, 5567, 5293, 108, 3991, 5140, 5733, 4886, 2770	9	245
hsa04380,hsa04611	Osteoclast differentiation,Platelet activation	hsa04380	hsa04611	Osteoclast differentiation	Platelet activation	5594, 5595, 5290, 5293, 5291, 5295, 5296, 8503, 207, 208, 10000, 2534, 5600, 6300, 5603, 1432, 695, 2212, 6850, 3937, 5336, 3690	22	5594, 5293, 695, 2212, 6850, 3937, 5336	7		0	5594, 5293, 695, 2212, 6850, 3937, 5336	7	246
hsa04650,hsa04380	Natural killer cell mediated cytotoxicity,Osteoclast differentiation	hsa04650	hsa04380	Natural killer cell mediated cytotoxicity	Osteoclast differentiation	5879, 5604, 5594, 5595, 7124, 3458, 7305, 3932, 2214, 2215, 6850, 3937, 5336, 5290, 5293, 5291, 5295, 5296, 8503, 2534, 2885, 5530, 5532, 5533, 5534, 5535, 4772, 4773, 3459, 3460, 3456, 3454, 3455	33	5594, 7305, 3932, 2214, 2215, 6850, 3937, 5336, 5293, 2885, 3455	11	4772	1	5594, 7305, 3932, 2214, 2215, 6850, 3937, 5336, 5293, 2885, 3455, 4772	12	253
hsa04650,hsa04210	Natural killer cell mediated cytotoxicity,Apoptosis	hsa04650	hsa04210	Natural killer cell mediated cytotoxicity	Apoptosis	5604, 5605, 5594, 5595, 7124, 5290, 5293, 5291, 5295, 5296, 8503, 3265, 3845, 4893, 5894, 8743, 8797, 8795, 8794, 8793, 356, 355, 3002, 5551, 836, 637	26	5594, 5293, 8743, 8795, 355, 3002, 637	7		0	5594, 5293, 8743, 8795, 355, 3002, 637	7	261
hsa04210,hsa04068	Apoptosis,FoxO signaling pathway	hsa04210	hsa04068	Apoptosis	FoxO signaling pathway	8743, 356, 10018, 5599, 5602, 5601, 1147, 3551, 1647, 4616, 10912, 472, 5290, 5293, 5291, 5295, 5296, 8503, 5170, 207, 208, 10000, 3265, 3845, 4893, 5894, 5604, 5605, 5594, 5595	30	8743, 10018, 472, 5293, 5594	5	1647, 4616	2	8743, 10018, 472, 5293, 5594, 1647, 4616	7	266
hsa04270,hsa04022	Vascular smooth muscle contraction,cGMP-PKG signaling pathway	hsa04270	hsa04022	Vascular smooth muscle contraction	cGMP-PKG signaling pathway	148, 147, 146, 185, 1909, 2776, 2767, 3778, 157855, 3779, 10242, 27094, 27345, 775, 776, 778, 779, 810, 801, 163688, 51806, 91860, 4638, 85366, 91807, 340156, 10398, 23236, 5330, 5331, 5332, 3708, 3709, 3710, 5581, 5894, 5604, 5605, 5594, 5595, 5499, 5500, 5501, 4659, 2768, 10672, 387, 6093, 9475, 107, 108, 109, 196883, 111, 112, 113, 114, 115, 4881, 4882, 5592, 10335, 2977, 2982, 2983	65	3778, 3710, 5594, 113	4	185, 4638, 10398, 23236, 5332, 108, 4882, 5592, 2977	9	3778, 3710, 5594, 113, 185, 4638, 10398, 23236, 5332, 108, 4882, 5592, 2977	13	273
hsa04611,hsa04022	Platelet activation,cGMP-PKG signaling pathway	hsa04611	hsa04022	Platelet activation	cGMP-PKG signaling pathway	10672, 387, 6093, 9475, 5499, 5500, 5501, 4659, 3708, 3709, 3710, 4638, 85366, 91807, 340156, 2776, 23236, 5330, 5331, 5332, 2770, 2773, 2771, 107, 108, 109, 196883, 111, 112, 113, 114, 115, 5294, 23533, 146850, 7408, 207, 208, 10000, 4846, 2977, 2982, 2983, 5592, 5593, 5594, 5595	47	3710, 113, 5294, 5594	4	4638, 23236, 5332, 2770, 108, 2977, 5592	7	3710, 113, 5294, 5594, 4638, 23236, 5332, 2770, 108, 2977, 5592	11	279
hsa04380,hsa04630	Osteoclast differentiation,Jak-STAT signaling pathway	hsa04380	hsa04630	Osteoclast differentiation	Jak-STAT signaling pathway	2885, 5290, 5293, 5291, 5295, 5296, 8503, 207, 208, 10000, 3458, 3459, 3460, 6772, 3456, 3454, 3455, 3716, 7297, 6773, 10379, 8651, 9021	23	2885, 5293, 6772, 3455, 6773	5		0	2885, 5293, 6772, 3455, 6773	5	279
hsa04666,hsa04510	Fc gamma R-mediated phagocytosis,Focal adhesion	hsa04666	hsa04510	Fc gamma R-mediated phagocytosis	Focal adhesion	5290, 5293, 5291, 5295, 5296, 8503, 207, 208, 10000, 5894, 5604, 5594, 5595, 5578, 5579, 5582, 10451, 7409, 7410, 998, 7408, 5879, 5880, 5058, 23396, 1398, 1399	27	5293, 5594, 5578, 5579, 10451, 5880	6		0	5293, 5594, 5578, 5579, 10451, 5880	6	284
hsa04380,hsa04621	Osteoclast differentiation,NOD-like receptor signaling pathway	hsa04380	hsa04621	Osteoclast differentiation	NOD-like receptor signaling pathway	5594, 5595, 6772, 3553, 7124, 7186, 7189, 1147, 6885, 10454, 23118, 8517, 3551, 4792, 5970, 4790, 3456, 5600, 6300, 5603, 1432, 5599, 5602, 5601, 3725, 1535, 3454, 3455, 3716, 7297, 6773, 10379	32	5594, 6772, 1535, 3455, 6773	5	4792, 3725	2	5594, 6772, 1535, 3455, 6773, 4792, 3725	7	289
hsa04670,hsa04510	Leukocyte transendothelial migration,Focal adhesion	hsa04670	hsa04510	Leukocyte transendothelial migration	Focal adhesion	3676, 3688, 60, 5290, 5293, 5291, 5295, 5296, 8503, 5879, 1499, 5578, 5579, 5582, 5747, 5829, 9564, 2909, 394, 387, 6093, 9475, 4633, 4636, 58498, 10398, 93408, 103910, 10627, 29895, 5906, 5908, 7408, 87, 81, 7414, 10451, 7409, 7410, 5880, 998	41	3676, 5293, 5578, 5579, 10451, 5880	6	5829, 10398	2	3676, 5293, 5578, 5579, 10451, 5880, 5829, 10398	8	303
hsa04650,hsa04510	Natural killer cell mediated cytotoxicity,Focal adhesion	hsa04650	hsa04510	Natural killer cell mediated cytotoxicity	Focal adhesion	10451, 7409, 7410, 5879, 5880, 5881, 5058, 5604, 5594, 5595, 5290, 5293, 5291, 5295, 5296, 8503, 2534, 6464, 25759, 53358, 399694, 2885, 6654, 6655, 3265, 673, 5894, 5578, 5579, 5582	30	10451, 5880, 5594, 5293, 2885, 5578, 5579	7		0	10451, 5880, 5594, 5293, 2885, 5578, 5579	7	320
hsa04510,hsa04310	Focal adhesion,Wnt signaling pathway	hsa04510	hsa04310	Focal adhesion	Wnt signaling pathway	387, 9475, 2932, 1499, 5578, 5579, 5582, 5879, 5880, 5881, 5599, 5602, 5601, 3725, 595, 894, 896	17	5578, 5579, 5880, 894, 896	5	3725	1	5578, 5579, 5880, 894, 896, 3725	6	332
hsa04650,hsa04010	Natural killer cell mediated cytotoxicity,MAPK signaling pathway	hsa04650	hsa04010	Natural killer cell mediated cytotoxicity	MAPK signaling pathway	5879, 5880, 5881, 5058, 5604, 5605, 5594, 5595, 7124, 2885, 6654, 6655, 3265, 3845, 4893, 673, 5894, 5530, 5532, 5533, 5534, 5535, 4772, 5578, 5579, 5582, 356, 355, 836	29	5880, 5594, 2885, 5578, 5579, 355	6	4772	1	5880, 5594, 2885, 5578, 5579, 355, 4772	7	378
hsa04510,hsa04010	Focal adhesion,MAPK signaling pathway	hsa04510	hsa04010	Focal adhesion	MAPK signaling pathway	5154, 5155, 1950, 5156, 5159, 1956, 5923, 2316, 2318, 2317, 207, 208, 10000, 5578, 5579, 5582, 5879, 5880, 5881, 5058, 5062, 998, 1398, 1399, 5906, 5908, 5599, 5602, 5601, 3725, 673, 2885, 6654, 6655, 3265, 5894, 5604, 5594, 5595, 2002	40	5578, 5579, 5880, 2885, 5594	5	1956, 2318, 3725	3	5578, 5579, 5880, 2885, 5594, 1956, 2318, 3725	8	446
hsa04064,hsa04666	NF-kappa B signaling pathway,Fc gamma R-mediated phagocytosis	hsa04064	hsa04666	NF-kappa B signaling pathway	Fc gamma R-mediated phagocytosis	27040, 5335, 102723407, 6850, 4067, 5336, 5579	7	27040, 6850, 4067, 5336, 5579	5		0	27040, 6850, 4067, 5336, 5579	5	181
hsa04664,hsa04611	Fc epsilon RI signaling pathway,Platelet activation	hsa04664	hsa04611	Fc epsilon RI signaling pathway	Platelet activation	2207, 6850, 4067, 695, 5336, 5290, 5293, 5291, 5295, 5296, 8503, 207, 208, 10000, 5600, 6300, 5603, 1432, 3937, 2534, 5594, 5595, 5321, 100137049, 8605, 283748, 255189	27	2207, 6850, 4067, 695, 5336, 5293, 3937, 5594	8		0	2207, 6850, 4067, 695, 5336, 5293, 3937, 5594	8	185
hsa04662,hsa04611	B cell receptor signaling pathway,Platelet activation	hsa04662	hsa04611	B cell receptor signaling pathway	Platelet activation	4067, 6850, 695, 5336, 5594, 5595, 5295, 5296, 8503, 5290, 5293, 5291, 207, 208, 10000	15	4067, 6850, 695, 5336, 5594, 5293	6		0	4067, 6850, 695, 5336, 5594, 5293	6	190
hsa04115,hsa04210	p53 signaling pathway,Apoptosis	hsa04115	hsa04210	p53 signaling pathway	Apoptosis	472, 7157, 1647, 4616, 10912, 355, 55367, 841, 637, 581, 5366, 63970, 54205, 317, 842, 836, 8795	17	472, 355, 841, 637, 8795	5	1647, 4616	2	472, 355, 841, 637, 8795, 1647, 4616	7	202
hsa04145,hsa04612	Phagosome,Antigen processing and presentation	hsa04145	hsa04612	Phagosome	Antigen processing and presentation	3105, 3106, 3107, 3134, 3135, 3133, 3108, 3109, 3111, 3112, 3113, 3115, 3117, 3119, 3122, 3123, 3126, 1514, 1520, 6890, 6891, 811, 821	23	3105, 3106, 3107, 3134, 3135, 3108, 3109, 3111, 3112, 3113, 3115, 3117, 3119, 3122, 3126, 1514, 1520, 6890, 6891	19		0	3105, 3106, 3107, 3134, 3135, 3108, 3109, 3111, 3112, 3113, 3115, 3117, 3119, 3122, 3126, 1514, 1520, 6890, 6891	19	216
hsa04064,hsa04380	NF-kappa B signaling pathway,Osteoclast differentiation	hsa04064	hsa04380	NF-kappa B signaling pathway	Osteoclast differentiation	3932, 6850, 29760, 695, 5336, 3553, 3554, 7189, 7124, 7132, 7186, 8600, 8792, 9020, 6885, 10454, 23118, 8517, 1147, 3551, 4792, 4790, 5970, 4791, 5971	25	3932, 6850, 29760, 695, 5336, 8600	6	4792	1	3932, 6850, 29760, 695, 5336, 8600, 4792	7	218
hsa04514,hsa04670	Cell adhesion molecules (CAMs),Leukocyte transendothelial migration	hsa04514	hsa04670	Cell adhesion molecules (CAMs)	Leukocyte transendothelial migration	3683, 3689, 3383, 1364, 1365, 1366, 149461, 10686, 23562, 24146, 26285, 49861, 5010, 51208, 53842, 7122, 9071, 9073, 9074, 9075, 9076, 9080, 137075, 100506658, 50848, 58494, 83700, 90952, 1003, 5175, 4267, 3684, 3676, 3688, 7412	35	3683, 3689, 4267, 3684, 3676, 7412	6	5010	1	3683, 3689, 4267, 3684, 3676, 7412, 5010	7	247
hsa04145,hsa04670	Phagosome,Leukocyte transendothelial migration	hsa04145	hsa04670	Phagosome	Leukocyte transendothelial migration	60, 3684, 3689, 3688, 1535, 1536, 5879, 653361, 4688, 4689	10	3684, 3689, 1535, 1536, 653361, 4688, 4689	7		0	3684, 3689, 1535, 1536, 653361, 4688, 4689	7	254
hsa04142,hsa04210	Lysosome,Apoptosis	hsa04142	hsa04210	Lysosome	Apoptosis	1508, 1075, 1509, 8722, 1512, 1513, 1514, 1519, 1520, 1515, 1521, 1522	12	1508, 1075, 1509, 1512, 1513, 1514, 1520, 1522	8		0	1508, 1075, 1509, 1512, 1513, 1514, 1520, 1522	8	256
hsa04664,hsa04510	Fc epsilon RI signaling pathway,Focal adhesion	hsa04664	hsa04510	Fc epsilon RI signaling pathway	Focal adhesion	5578, 5290, 5293, 5291, 5295, 5296, 8503, 5170, 207, 208, 10000, 5879, 5880, 5881, 5599, 5602, 5601, 10451, 7409, 7410, 2534, 2885, 6654, 6655, 3265, 5894, 5604, 5594, 5595	29	5578, 5293, 5880, 10451, 2885, 5594	6		0	5578, 5293, 5880, 10451, 2885, 5594	6	260
hsa04514,hsa04650	Cell adhesion molecules (CAMs),Natural killer cell mediated cytotoxicity	hsa04514	hsa04650	Cell adhesion molecules (CAMs)	Natural killer cell mediated cytotoxicity	3105, 3106, 3107, 3135, 3133, 3683, 3689, 3383, 3384	9	3105, 3106, 3107, 3135, 3683, 3689	6		0	3105, 3106, 3107, 3135, 3683, 3689	6	264
hsa04662,hsa04510	B cell receptor signaling pathway,Focal adhesion	hsa04662	hsa04510	B cell receptor signaling pathway	Focal adhesion	10451, 7409, 7410, 5879, 5880, 5881, 2885, 6654, 6655, 3265, 5894, 5604, 5594, 5595, 3725, 5579, 5295, 5296, 8503, 5290, 5293, 5291, 207, 208, 10000, 2932	26	10451, 5880, 2885, 5594, 5579, 5293	6	3725	1	10451, 5880, 2885, 5594, 5579, 5293, 3725	7	265
hsa04145,hsa04650	Phagosome,Natural killer cell mediated cytotoxicity	hsa04145	hsa04650	Phagosome	Natural killer cell mediated cytotoxicity	3105, 3106, 3107, 3135, 3133, 2214, 2215, 102723407, 3689, 5879	10	3105, 3106, 3107, 3135, 2214, 2215, 3689	7		0	3105, 3106, 3107, 3135, 2214, 2215, 3689	7	271
hsa04062,hsa04666	Chemokine signaling pathway,Fc gamma R-mediated phagocytosis	hsa04062	hsa04666	Chemokine signaling pathway	Fc gamma R-mediated phagocytosis	4067, 3055, 5894, 5604, 5594, 5595, 5295, 5296, 8503, 5290, 5293, 5291, 207, 208, 10000, 10451, 7409, 7410, 5879, 5880, 5058, 998, 7454, 8976, 1794, 1398, 1399, 5579, 5580, 653361	30	4067, 3055, 5594, 5293, 10451, 5880, 1794, 5579, 653361	9	8976	1	4067, 3055, 5594, 5293, 10451, 5880, 1794, 5579, 653361, 8976	10	271
hsa04145,hsa04380	Phagosome,Osteoclast differentiation	hsa04145	hsa04380	Phagosome	Osteoclast differentiation	2209, 2212, 2213, 9103, 2214, 2215, 3690, 1535, 5879, 653361, 4688, 4689	12	2212, 2213, 9103, 2214, 2215, 1535, 653361, 4688, 4689	9		0	2212, 2213, 9103, 2214, 2215, 1535, 653361, 4688, 4689	9	272
hsa04512,hsa04510	ECM-receptor interaction,Focal adhesion	hsa04512	hsa04510	ECM-receptor interaction	Focal adhesion	1277, 1278, 1280, 1284, 1286, 1288, 1282, 1287, 1285, 1291, 1292, 1293, 131873, 256076, 1297, 1298, 1299, 284217, 3908, 3909, 3911, 3910, 3912, 3913, 3914, 22798, 3915, 3918, 10319, 1101, 5649, 7057, 1311, 7058, 7059, 7060, 2335, 6696, 3371, 63923, 7143, 7148, 7450, 3381, 3672, 3673, 3674, 3675, 3676, 3678, 3655, 3679, 8516, 3680, 8515, 22801, 3685, 3688, 3690, 3691, 3693, 3695, 3696	63	1277, 1278, 1284, 1292, 3910, 7058, 2335, 6696, 3371, 3381, 3676	11	1287, 3908, 3912, 5649, 7060, 3679, 22801	7	1277, 1278, 1284, 1292, 3910, 7058, 2335, 6696, 3371, 3381, 3676, 1287, 3908, 3912, 5649, 7060, 3679, 22801	18	273
hsa04062,hsa04670	Chemokine signaling pathway,Leukocyte transendothelial migration	hsa04062	hsa04670	Chemokine signaling pathway	Leukocyte transendothelial migration	6387, 7852, 2770, 2773, 2771, 5295, 5296, 8503, 5290, 5293, 5291, 3702, 10451, 7409, 7410, 5879, 5880, 998, 387, 6093, 9475, 5747, 5829, 9564, 2185, 5906, 5908, 5579, 653361	29	6387, 7852, 5293, 3702, 10451, 5880, 5579, 653361	8	2770, 5829	2	6387, 7852, 5293, 3702, 10451, 5880, 5579, 653361, 2770, 5829	10	290
hsa04621,hsa04210	NOD-like receptor signaling pathway,Apoptosis	hsa04621	hsa04210	NOD-like receptor signaling pathway	Apoptosis	8517, 1147, 3551, 4792, 4790, 5970, 7124, 5594, 5595, 5599, 5602, 5601, 3725, 331, 329, 330, 7186, 596, 598, 1508, 3708, 3709, 3710, 8737, 841, 8772, 100506742	27	5594, 330, 1508, 3710, 841	5	4792, 3725, 596	3	5594, 330, 1508, 3710, 841, 4792, 3725, 596	8	297
hsa04062,hsa04611	Chemokine signaling pathway,Platelet activation	hsa04062	hsa04611	Chemokine signaling pathway	Platelet activation	2770, 2773, 2771, 107, 108, 109, 196883, 111, 112, 113, 114, 115, 5566, 5567, 5568, 4067, 6714, 5594, 5595, 5295, 5296, 8503, 5290, 5293, 5291, 5590, 207, 208, 10000, 387, 6093, 9475, 23236, 5330, 5331, 5332, 10235, 5906, 5908	39	113, 5567, 4067, 5594, 5293	5	2770, 108, 23236, 5332	4	113, 5567, 4067, 5594, 5293, 2770, 108, 23236, 5332	9	300
hsa04062,hsa04650	Chemokine signaling pathway,Natural killer cell mediated cytotoxicity	hsa04062	hsa04650	Chemokine signaling pathway	Natural killer cell mediated cytotoxicity	6464, 25759, 53358, 399694, 2885, 6654, 6655, 3265, 3845, 4893, 5894, 673, 5604, 5594, 5595, 5295, 5296, 8503, 5290, 5293, 5291, 10451, 7409, 7410, 5879, 5880, 5058, 2185, 5579	29	2885, 5594, 5293, 10451, 5880, 5579	6		0	2885, 5594, 5293, 10451, 5880, 5579	6	307
hsa04062,hsa04380	Chemokine signaling pathway,Osteoclast differentiation	hsa04062	hsa04380	Chemokine signaling pathway	Osteoclast differentiation	6772, 6773, 2885, 5604, 5594, 5595, 5295, 5296, 8503, 5290, 5293, 5291, 207, 208, 10000, 1147, 3551, 8517, 4792, 4790, 5970, 5879, 653361	23	6772, 6773, 2885, 5594, 5293, 653361	6	4792	1	6772, 6773, 2885, 5594, 5293, 653361, 4792	7	308
hsa04062,hsa04510	Chemokine signaling pathway,Focal adhesion	hsa04062	hsa04510	Chemokine signaling pathway	Focal adhesion	6714, 6464, 25759, 53358, 399694, 2885, 6654, 6655, 3265, 5894, 673, 5604, 5594, 5595, 5295, 5296, 8503, 5290, 5293, 5291, 207, 208, 10000, 2932, 10451, 7409, 7410, 5879, 5880, 5058, 998, 387, 6093, 9475, 5747, 5829, 9564, 1398, 1399, 5906, 5908, 5579	42	2885, 5594, 5293, 10451, 5880, 5579	6	5829	1	2885, 5594, 5293, 10451, 5880, 5579, 5829	7	375
